# Supplementary material for: Genome‐wide time‐to‐event analysis on smoking progression stages in a family‐based study
Source: Brain Behav. 2016 Apr 22;6(5):e00462. doi: 10.1002/brb3.462 (PMC4842934; doi:10.1002/brb3.462)
Supplement: Supplementary file 12 — Table S1. Description of the NAG‐OZALC sample used for replication. [file BRB3-6-e00462-s012.xlsx]

## Sheet: Replication_sample
TRANSITION	Number of individuals	Number of families	Age at the end of time-period (± SD)	% males
Birth to First Cigarette ('Smoking initiation')	1684	796	17.34 ± 3.77	0.5089
Daily Smoking to Heaviest Smoking ('Tolerance')	3389	1787	24.32 ± 8.43	0.4934
Daily Smoking to Quitting ('Cessation')	2723	1599	38.67 ± 10.41	0.4936
