# Supplementary material for: Genome‐wide time‐to‐event analysis on smoking progression stages in a family‐based study
Source: Brain Behav. 2016 Apr 22;6(5):e00462. doi: 10.1002/brb3.462 (PMC4842934; doi:10.1002/brb3.462)
Supplement: Supplementary file 13 — Table S2. Results of the replication study for SNPs located in TRPM4 and SLC6A16 (with ±50 kb flanking regions). For comparison, corresponding results from the Finnish discovery sample are also shown. [file BRB3-6-e00462-s013.xlsx]

## Sheet: TRPM4-SLC6A16_replication
Results of the replication and discovery samples for initiation with SNPs located in TRPM4 and SLC6A16 (with ±50kb flanking regions).
Analyses were adjusted for age, sex, birth year, and first time sensations.
SNPs USED FOR REPLICATION STUDY						RESULTS FROM THE AUSTRALIAN REPLICATION SAMPLE					RESULTS FROM THE FINNISH DISCOVERY SAMPLE					META-ANALYSIS
SNP	chr	position (GRCh37/hg19)	gene	A1	A2 (effect allele)	frequency (A2)	coef	exp_coef	se_coef	p-value	frequency (A2)	coef	exp_coef	se_coef	p-value	p-value
rs1058882	19	49611319		T	C	0.69463	0.120468	1.12802	0.0447452	0.0071	0.793333	0.0332182	1.03378	0.0575019	0.563475	0.013061
rs4802556	19	49613813		C	T	0.63314	0.113228	1.11989	0.0428309	0.0082	0.747995	0.0214848	1.02172	0.0520968	0.680045	0.021153
rs112480126	19	49613961		T	C	0.966945	-0.0269162	0.973443	0.126004	0.83	0.932154	-0.103929	0.901289	0.0902535	0.249516	0.289311
rs4802557	19	49615592		A	C	0.632825	0.112562	1.11914	0.0428276	0.0086	0.747838	0.0202155	1.02042	0.0517368	0.695992	0.022887
rs4802560	19	49617076		G	T	0.63667	0.112855	1.11947	0.0432812	0.0091	0.747904	0.0184855	1.01866	0.0516387	0.72036	0.025916
rs4802561	19	49617130		T	C	0.64734	0.114184	1.12096	0.0431708	0.0082	0.748054	0.0190147	1.0192	0.0516935	0.712996	0.023584
rs4802562	19	49617238		G	A	0.63267	0.111943	1.11845	0.0428071	0.0089	0.747877	0.0184531	1.01862	0.0516342	0.720805	0.025033
rs10419132	19	49617706		C	T	0.65244	0.119612	1.12706	0.0464301	0.01	0.66362	-0.00667079	0.993351	0.0472226	0.887662	0.082105
rs35767922	19	49617787		T	C	0.683035	0.112961	1.11959	0.0445239	0.011	0.764959	-0.0425015	0.958389	0.0546986	0.437151	0.138997
rs35234762	19	49617889		T	G	0.69121	0.115652	1.12261	0.0447653	0.0098	0.76475	-0.0425398	0.958352	0.0539424	0.430337	0.138301
rs1009212	19	49618457		T	C	0.687515	0.113908	1.12065	0.0440471	0.0097	0.764869	-0.0420551	0.958817	0.0539377	0.435569	0.130681
rs1009213	19	49618778		G	A	0.687515	0.113879	1.12062	0.0440445	0.0097	0.764815	-0.0421677	0.958709	0.0539091	0.434097	0.13098
rs4802563	19	49620236		A	C	0.5863	0.103629	1.10919	0.0409671	0.011	0.649026	-0.0558071	0.945722	0.0478183	0.243184	0.246873
rs4802564	19	49620328		C	T	0.670305	0.110444	1.11677	0.0493417	0.025	0.693154	-0.0284046	0.971995	0.0491313	0.563172	0.241816
rs57708405	19	49620386		G	C	0.96722	0.0188852	1.01906	0.128853	0.88	0.931963	-0.105016	0.90031	0.0902432	0.244544	0.384467
rs6509417	19	49620462		T	C	0.586295	0.103565	1.10912	0.04096	0.011	0.649017	-0.0557164	0.945807	0.0478173	0.243941	0.246317
rs7252599	19	49620632		T	C	0.68753	0.112801	1.11941	0.0439221	0.01	0.76439	-0.0419879	0.958881	0.0538852	0.435856	0.133553
rs111620014	19	49620865		A	G	0.96219	0.0149059	1.01502	0.118746	0.9	0.931962	-0.105022	0.900305	0.0902435	0.24452	0.394828
rs1009214	19	49621355		A	C	0.68754	0.11271	1.11931	0.0439104	0.01	0.764999	-0.0404915	0.960317	0.0538756	0.452307	0.129509
rs4801794	19	49621423		T	C	0.687525	0.11255	1.11913	0.0438956	0.01	0.764877	-0.0417179	0.95914	0.0538335	0.438373	0.134318
rs1060967	19	49621592		C	G	0.626045	0.107949	1.11399	0.0424818	0.011	0.717582	-0.0264712	0.973876	0.0500163	0.596631	0.111565
rs2232004	19	49621905		G	A	0.965535	-0.0618958	0.939981	0.157161	0.69	0.934142	0.171666	1.18728	0.0902993	0.0572921	0.146309
rs2232003	19	49621964		T	C	0.79691	-0.0403808	0.960424	0.0573887	0.48	0.709978	0.0243803	1.02468	0.049179	0.620074	0.935019
rs2231999	19	49622677		C	G	0.803995	-0.0897856	0.914127	0.0556129	0.11	0.770971	0.0268338	1.0272	0.0528911	0.611916	0.455522
rs7247125	19	49623935		C	T	0.585725	0.102685	1.10814	0.0408748	0.012	0.650222	-0.0550811	0.946408	0.0477623	0.248815	0.246649
rs8101098	19	49624419		T	C	0.686985	0.11238	1.11894	0.0439322	0.011	0.764645	-0.0422116	0.958667	0.0538652	0.433244	0.136006
rs8101590	19	49624688		T	G	0.585675	0.102866	1.10834	0.0409053	0.012	0.648709	-0.0557022	0.945821	0.0478706	0.244587	0.246757
rs112177779	19	49624964		T	C	0.962215	0.0167487	1.01689	0.118979	0.89	0.931448	-0.112317	0.893761	0.0899676	0.21188	0.362526
rs62127932	19	49624977		C	G	0.68873	0.113532	1.12023	0.0443622	0.01	0.764555	-0.0424731	0.958416	0.05389	0.430612	0.141077
rs1812498	19	49625379		C	T	0.686805	0.11292	1.11954	0.0441003	0.01	0.763551	-0.0389186	0.961829	0.0539604	0.470759	0.126699
rs1812499	19	49625483		A	G	0.692755	0.115506	1.12244	0.0449712	0.01	0.764432	-0.0429271	0.957981	0.0538984	0.425774	0.144228
rs7251335	19	49625667		T	C	0.691585	0.116369	1.12341	0.0450846	0.0098	0.764437	-0.0428378	0.958067	0.053918	0.426905	0.141592
rs111518556	19	49625669		T	C	0.962165	0.020827	1.02105	0.119752	0.86	0.932041	-0.102834	0.902276	0.0904436	0.255538	0.421893
rs34832724	19	49626147		T	A	0.695085	0.118474	1.12578	0.0457218	0.0096	0.766082	-0.0504152	0.950835	0.0543921	0.353987	0.164673
rs76435231	19	49626318		A	C	0.77654	-0.0827224	0.920607	0.0501516	0.099	0.765295	0.0391127	1.03989	0.0530377	0.460849	0.491
rs12975592	19	49626387		G	A	0.694175	0.118766	1.12611	0.0456138	0.0092	0.764755	-0.045935	0.955104	0.0542109	0.396806	0.147504
rs3764623	19	49627979		G	C	0.60295	-0.0635288	0.938447	0.0416971	0.13	0.499655	-0.0240122	0.976274	0.044486	0.589355	0.138878
rs28682918	19	49629598		G	C	0.810875	-0.0669082	0.935281	0.052724	0.2	0.841327	0.0140678	1.01417	0.0594979	0.813089	0.427683
rs7254260	19	49629650		T	C	0.59913	-0.0610388	0.940787	0.0412887	0.14	0.499884	-0.0227491	0.977508	0.0444529	0.60882	0.152816
rs28605919	19	49629738		G	C	0.81089	-0.0669061	0.935283	0.052715	0.2	0.841228	0.0149862	1.0151	0.0595285	0.801236	0.433549
rs76397153	19	49631698		A	G	0.94614	-0.0323101	0.968206	0.095437	0.73	0.936242	0.122872	1.13074	0.0922351	0.182807	0.469568
rs4802565	19	49632079		C	A	0.588455	-0.059246	0.942475	0.0411846	0.15	0.498819	-0.0253288	0.974989	0.0443208	0.567669	0.149537
rs4802566	19	49632309		T	C	0.603185	-0.0608506	0.940964	0.0409615	0.14	0.503592	-0.0267284	0.973626	0.0442714	0.546017	0.133729
rs4802567	19	49632500		C	T	0.58845	-0.0591752	0.942542	0.0411689	0.15	0.499138	-0.0247227	0.97558	0.0442078	0.576	0.152097
rs1559155	19	49632772		C	T	0.60216	-0.0598128	0.941941	0.0406257	0.14	0.503566	-0.0257604	0.974569	0.0440726	0.558885	0.138898
rs10410681	19	49635400		C	T	0.7688	-0.0503927	0.950856	0.0509046	0.32	0.798364	0.0194445	1.01963	0.0559783	0.728323	0.617295
rs4802568	19	49635628		A	G	0.75545	-0.0442142	0.956749	0.0492206	0.37	0.793849	0.0195335	1.01973	0.0553787	0.724294	0.661412
rs2287761	19	49636633		C	G	0.81236	-0.0686454	0.933658	0.0525283	0.19	0.840383	0.000493702	1.00049	0.0604114	0.993479	0.326698
rs745124	19	49638956		C	G	0.580035	-0.0668094	0.935373	0.0426657	0.12	0.501172	-0.011591	0.988476	0.0445677	0.794805	0.190219
rs11879263	19	49639399		G	C	0.849025	-0.0658357	0.936285	0.0561574	0.24	0.90927	-0.0491628	0.952026	0.076124	0.518392	0.184854
rs2303052	19	49639948		G	A	0.59993	0.123341	1.13127	0.043134	0.0042	0.658052	-0.019697	0.980496	0.0491057	0.688337	0.059403
rs2303053	19	49640002		T	G	0.54709	0.108042	1.11409	0.0395461	0.0063	0.559765	-0.0410807	0.959752	0.0469698	0.381781	0.12588
rs2303054	19	49640294		T	C	0.599125	-0.0939622	0.910317	0.0399134	0.019	0.635801	0.016565	1.0167	0.0472046	0.725649	0.115914
rs7256715	19	49640617		T	C	0.94237	0.0166731	1.01681	0.117986	0.89	0.898384	-0.0370602	0.963618	0.0780864	0.635069	0.75048
rs7259991	19	49640835		T	C	0.936235	0.0298511	1.0303	0.111878	0.79	0.897778	-0.0364308	0.964225	0.0779594	0.640282	0.818052
rs2387769	19	49641230		A	G	0.86454	-0.048265	0.952881	0.0634414	0.45	0.80864	0.0217671	1.02201	0.0570649	0.702873	0.821081
rs117880896	19	49641651		T	C	0.966875	0.0281442	1.02854	0.143043	0.84	0.93673	0.0776168	1.08071	0.0925339	0.401586	0.417298
rs1971512	19	49641954		T	C	0.598675	-0.0944501	0.909873	0.0400278	0.018	0.635772	0.0162927	1.01643	0.0472225	0.73008	0.114314
rs17272756	19	49642264		G	A	0.862595	-0.0787343	0.924286	0.0586656	0.18	0.91374	-0.0785548	0.924451	0.0769264	0.307175	0.091819
rs3764624	19	49643404		C	T	0.533275	0.11052	1.11686	0.0394174	0.005	0.555594	-0.0309758	0.969499	0.0468466	0.508473	0.08564
rs7246646	19	49643537		G	A	0.54822	0.111068	1.11747	0.0396444	0.0051	0.559602	-0.0406848	0.960132	0.0469777	0.386465	0.112381
rs1808390	19	49644012		C	T	0.554	0.112424	1.11899	0.040366	0.0054	0.560286	-0.0415389	0.959312	0.0470369	0.377175	0.124953
rs7250825	19	49644480		A	C	0.546665	0.110476	1.11681	0.0397529	0.0055	0.559603	-0.0405479	0.960263	0.0469624	0.387911	0.118303
rs7250958	19	49644593		T	C	0.54578	0.11049	1.11683	0.0399495	0.0057	0.559619	-0.0409562	0.959871	0.0469745	0.383273	0.121932
rs10417260	19	49645176		G	C	0.53548	0.107826	1.11385	0.0398909	0.0069	0.555752	-0.0304598	0.969999	0.0468076	0.515212	0.102435
rs112656974	19	49645841		A	C	0.86239	-0.0789906	0.924049	0.0585782	0.18	0.908579	-0.0771022	0.925795	0.0754871	0.307066	0.090816
rs4545921	19	49646006		A	G	0.603695	-0.0828943	0.920448	0.0410882	0.044	0.530484	0.0561193	1.05772	0.0454898	0.217326	0.502674
rs4802570	19	49646476		C	G	0.602825	-0.0822149	0.921074	0.0411013	0.045	0.530508	0.0559996	1.0576	0.0454905	0.218317	0.509817
rs4802571	19	49646831		C	T	0.604155	-0.0818181	0.92144	0.0410123	0.046	0.539306	0.0629188	1.06494	0.0455931	0.167584	0.574584
rs7248236	19	49647058		G	A	0.604155	-0.0818101	0.921447	0.0410109	0.046	0.530437	0.0561127	1.05772	0.0454928	0.217411	0.511337
rs57527373	19	49647135		G	T	0.749875	-0.0700184	0.932377	0.0470523	0.14	0.720103	0.0507294	1.05204	0.0506943	0.316976	0.683122
rs4802572	19	49647206		T	C	0.94883	0.0364086	1.03708	0.117923	0.76	0.919931	0.0111234	1.01119	0.084787	0.895623	0.774468
rs8102884	19	49647459		A	G	0.861745	-0.0792841	0.923777	0.0583825	0.17	0.913705	-0.0815772	0.921662	0.0768106	0.28821	0.084712
rs2892354	19	49647618		T	A	0.602255	-0.0828472	0.920492	0.0410538	0.044	0.530457	0.0561212	1.05773	0.0454911	0.217323	0.503825
rs73048828	19	49647747		A	G	0.86167	-0.0793575	0.92371	0.058354	0.17	0.913774	-0.0806931	0.922477	0.0768213	0.293534	0.085751
rs1559156	19	49648064		G	A	0.554665	0.111212	1.11763	0.0400122	0.0054	0.560546	-0.0403127	0.960489	0.0470472	0.391524	0.118434
rs4802574	19	49648530		G	A	0.54869	0.110539	1.11688	0.0395819	0.0052	0.559059	-0.0393027	0.96146	0.0469727	0.402754	0.110671
rs4802575	19	49648670		T	C	0.948935	0.037874	1.0386	0.118206	0.75	0.919943	0.0119678	1.01204	0.0847037	0.887641	0.762711
rs3764625	19	49649051		T	G	0.58972	-0.0811756	0.922032	0.04111	0.048	0.526568	0.0653299	1.06751	0.0455004	0.151056	0.614225
rs10421292	19	49649498		T	C	0.622275	0.129829	1.13863	0.0449178	0.0038	0.642704	-0.0418037	0.959058	0.0483221	0.386981	0.126482
rs1972655	19	49650168		C	T	0.609975	-0.0822703	0.921023	0.041062	0.045	0.530526	0.0589925	1.06077	0.0455209	0.194995	0.537414
rs6509418	19	49650319		A	G	0.605595	0.12279	1.13065	0.0442168	0.0055	0.637267	-0.0346389	0.965954	0.0484125	0.474303	0.116533
rs11670142	19	49650471		G	T	0.608505	-0.0814238	0.921803	0.0409936	0.047	0.531285	0.059659	1.06147	0.0455076	0.189869	0.550814
rs4566285	19	49650545		A	G	0.861105	-0.07299	0.92961	0.0582552	0.21	0.913955	-0.0824159	0.920889	0.0767574	0.282949	0.09975
rs9304680	19	49651042		C	A	0.60855	-0.0834963	0.919895	0.0410375	0.042	0.531229	0.06005	1.06189	0.0455096	0.187001	0.52954
rs4802576	19	49651790		G	A	0.592085	-0.0730042	0.929597	0.0405226	0.072	0.523916	0.0665065	1.06877	0.0453956	0.142909	0.71141
rs8044	19	49654006		T	G	0.606085	-0.0845746	0.918903	0.0413358	0.041	0.517187	0.0567272	1.05837	0.0454966	0.212454	0.497014
rs2278004	19	49654421		T	C	0.53159	0.107268	1.11323	0.0391817	0.0062	0.555432	-0.0330953	0.967446	0.0467563	0.479054	0.100124
rs1423520	19	49655174		A	T	0.602975	-0.0867704	0.916888	0.0422745	0.04	0.527462	0.0702414	1.07277	0.0460066	0.126819	0.633041
rs12977714	19	49655983		T	C	0.54615	0.11961	1.12706	0.0415522	0.004	0.582583	-0.0291217	0.971298	0.0478645	0.542909	0.07635
rs3745297	19	49658209		C	A	0.56912	0.0986147	1.10364	0.03959	0.013	0.650665	-0.0425191	0.958372	0.0479746	0.375464	0.174707
rs3745298	19	49658367		T	C	0.54704	0.0567031	1.05834	0.0395187	0.15	0.622616	-0.0502211	0.951019	0.0463282	0.278352	0.697787
rs3745299	19	49658390		C	T	0.571405	0.106374	1.11224	0.0417193	0.011	0.655118	-0.0477699	0.953353	0.0482143	0.321791	0.200246
rs3745300	19	49658875		G	T	0.53312	0.0660309	1.06826	0.0413153	0.11	0.567604	0.0406723	1.04151	0.0454789	0.371156	0.07435
rs6509419	19	49659014		C	T	0.523175	0.0698349	1.07233	0.0420156	0.096	0.563026	0.0321471	1.03267	0.0453423	0.478332	0.089044
rs60877783	19	49660665		A	C	0.58882	0.134023	1.14342	0.0530119	0.011	0.602524	0.0549106	1.05645	0.047008	0.242762	0.010747
rs3760662	19	49660889		G	A	0.553445	0.082411	1.0859	0.0526956	0.12	0.559896	0.0762262	1.07921	0.0459296	0.0969885	0.022701
rs3760663	19	49661112	TRPM4	A	G	0.717815	0.183362	1.20125	0.0640845	0.0042	0.725375	0.0462046	1.04729	0.0510368	0.365296	0.012785
rs3760664	19	49661582	TRPM4	T	C	0.852365	-0.213507	0.807747	0.099138	0.031	0.867134	-0.123982	0.883396	0.0690509	0.0725717	0.006863
rs11083962	19	49663476	TRPM4	G	T	0.526075	0.108947	1.1151	0.0672571	0.11	0.470767	0.0934786	1.09799	0.0464234	0.0440506	0.009971
rs12979689	19	49663789	TRPM4	A	G	0.71662	0.206237	1.22904	0.0730573	0.0048	0.744488	0.0263166	1.02667	0.0512956	0.607924	0.041367
rs12980226	19	49665451	TRPM4	C	A	0.67084	0.10639	1.11226	0.070198	0.13	0.709942	0.04569	1.04675	0.0483371	0.344539	0.101292
rs12980257	19	49665502	TRPM4	G	A	0.686615	0.100142	1.10533	0.0739451	0.18	0.710029	0.0456918	1.04675	0.0483378	0.344526	0.12525
rs12980625	19	49665517	TRPM4	T	C	0.686715	0.100112	1.10529	0.0740271	0.18	0.710031	0.0456668	1.04673	0.0483384	0.344796	0.125591
rs12972647	19	49666082	TRPM4	G	A	0.679335	0.112173	1.11871	0.0731678	0.13	0.711053	0.0517182	1.05308	0.0484027	0.285296	0.082495
rs3760666	19	49667351	TRPM4	C	T	0.67931	0.0902148	1.09441	0.0721172	0.21	0.720435	0.045254	1.04629	0.0485421	0.3512	0.140668
rs12984522	19	49667588	TRPM4	C	T	0.685005	0.0851192	1.08885	0.0742195	0.25	0.721332	0.0435297	1.04449	0.0487409	0.371812	0.168786
rs12461084	19	49667678	TRPM4	G	T	0.71577	0.0976683	1.1026	0.0801398	0.22	0.731292	0.0443739	1.04537	0.0498921	0.373789	0.161449
rs68004247	19	49671151	TRPM4	A	G	0.671065	0.0787327	1.08192	0.0694215	0.26	0.685926	0.069992	1.0725	0.0472927	0.13888	0.062677
rs1477363	19	49674495	TRPM4	A	C	0.733035	0.139041	1.14917	0.0746566	0.063	0.762618	0.0277658	1.02815	0.0520053	0.593408	0.133119
rs11083964	19	49675739	TRPM4	A	G	0.679945	0.0700646	1.07258	0.0664652	0.29	0.696476	0.0718137	1.07446	0.0479439	0.134168	0.066904
rs34090877	19	49676928	TRPM4	C	T	0.731535	0.132533	1.14172	0.0726093	0.068	0.762636	0.0256948	1.02603	0.0519773	0.621061	0.143037
rs34722295	19	49677134	TRPM4	G	C	0.74002	0.133967	1.14336	0.0745626	0.072	0.762601	0.0279401	1.02833	0.0520336	0.591293	0.142277
rs7247960	19	49677145	TRPM4	G	A	0.68955	0.0637934	1.06587	0.0659148	0.33	0.725766	0.051726	1.05309	0.0486488	0.287667	0.152483
rs67279015	19	49677444	TRPM4	T	C	0.736235	0.134353	1.1438	0.073799	0.069	0.762548	0.0279	1.02829	0.0520171	0.591708	0.136858
rs10421317	19	49679657	TRPM4	G	A	0.671695	0.0622413	1.06422	0.0620494	0.32	0.686376	0.0735759	1.07635	0.0470717	0.118039	0.064155
rs10427053	19	49679859	TRPM4	T	C	0.696955	0.0627637	1.06478	0.0645842	0.33	0.72631	0.0508462	1.05216	0.0486907	0.29636	0.156132
rs10401546	19	49679928	TRPM4	T	G	0.691565	0.0589324	1.0607	0.063423	0.35	0.726316	0.0508636	1.05218	0.0486909	0.296198	0.163061
rs10408260	19	49680873	TRPM4	G	A	0.668385	0.0606933	1.06257	0.0610124	0.32	0.686462	0.073708	1.07649	0.0470548	0.117248	0.064806
rs3786557	19	49681281	TRPM4	A	G	0.668415	0.0606673	1.06255	0.06096	0.32	0.686527	0.0737579	1.07655	0.0470487	0.116953	0.064157
rs3786558	19	49681418	TRPM4	C	T	0.671105	0.0600636	1.0619	0.061219	0.33	0.686476	0.0737693	1.07656	0.047047	0.116883	0.065269
rs8100835	19	49681943	TRPM4	T	C	0.67888	0.0567384	1.05838	0.059587	0.34	0.688581	0.0745941	1.07745	0.0472025	0.114038	0.067312
rs8100850	19	49681978	TRPM4	T	C	0.678885	0.0566813	1.05832	0.0595796	0.34	0.688583	0.0745841	1.07744	0.047202	0.114083	0.067312
rs8100949	19	49682054	TRPM4	T	C	0.697845	0.0653469	1.06753	0.0623037	0.29	0.705891	0.0951137	1.09978	0.0484498	0.0496301	0.028207
rs8101632	19	49682416	TRPM4	A	G	0.67897	0.0564535	1.05808	0.0594364	0.34	0.688861	0.0775123	1.0806	0.0473593	0.101696	0.061319
rs35540236	19	49682531	TRPM4	T	C	0.75694	0.117334	1.12449	0.0721254	0.1	0.76812	0.0257582	1.02609	0.0528158	0.625763	0.175255
rs10404145	19	49682546	TRPM4	C	A	0.698895	0.0551114	1.05666	0.062271	0.38	0.691086	0.0758668	1.07882	0.0472573	0.108406	0.069864
rs10404729	19	49682574	TRPM4	A	G	0.69605	0.0577039	1.0594	0.0612463	0.35	0.691015	0.0758986	1.07885	0.0472579	0.108263	0.064875
rs10404184	19	49682601	TRPM4	C	A	0.694995	0.0567449	1.05839	0.0611156	0.35	0.690986	0.0758894	1.07884	0.0472564	0.108295	0.06623
rs10406392	19	49682755	TRPM4	C	T	0.68345	0.0525312	1.05394	0.058174	0.37	0.689681	0.0784066	1.08156	0.0472437	0.096991	0.06314
rs10410299	19	49682898	TRPM4	T	C	0.67955	0.0515737	1.05293	0.05632	0.36	0.689386	0.0772276	1.08029	0.0472025	0.101821	0.065454
rs10410857	19	49682991	TRPM4	A	G	0.67955	0.0515837	1.05294	0.0563126	0.36	0.689079	0.0771139	1.08017	0.0472027	0.102327	0.065692
rs12462018	19	49683217	TRPM4	A	G	0.70625	0.0476986	1.04885	0.0582891	0.41	0.729341	0.0540656	1.05555	0.0489046	0.26893	0.169599
rs7251351	19	49683223	TRPM4	A	G	0.6885	0.0494966	1.05074	0.0570405	0.39	0.689308	0.0767185	1.07974	0.0471965	0.104054	0.071011
rs7251160	19	49683266	TRPM4	T	C	0.68145	0.0507482	1.05206	0.0555342	0.36	0.689323	0.0767192	1.07974	0.0471958	0.104045	0.067306
rs7252170	19	49683320	TRPM4	C	T	0.682735	0.0491629	1.05039	0.0549054	0.37	0.688858	0.0766312	1.07964	0.0471361	0.104004	0.069096
rs7251517	19	49683513	TRPM4	A	C	0.681855	0.0488579	1.05007	0.0545448	0.37	0.689143	0.077112	1.08016	0.0472063	0.102361	0.068439
rs7255532	19	49684359	TRPM4	G	A	0.672305	0.0495692	1.05082	0.0551527	0.37	0.685041	0.0721614	1.07483	0.047238	0.126609	0.080721
rs10414251	19	49686962	TRPM4	A	G	0.69547	0.0474307	1.04857	0.0550919	0.39	0.692148	0.0807407	1.08409	0.0474654	0.0889347	0.064542
rs10413898	19	49686966	TRPM4	A	C	0.698475	0.046446	1.04754	0.0547331	0.4	0.689353	0.0780146	1.08114	0.0473168	0.099195	0.071521
rs10414959	19	49687278	TRPM4	A	G	0.70852	0.0410264	1.04188	0.0563824	0.47	0.688877	0.0787961	1.08198	0.0472871	0.0956472	0.081232
rs10414964	19	49687283	TRPM4	T	G	0.708525	0.0410353	1.04189	0.0563756	0.47	0.688887	0.0788015	1.08199	0.047287	0.0956235	0.081232
rs12609634	19	49688364	TRPM4	A	G	0.74982	0.0948049	1.09944	0.0610564	0.12	0.766071	0.0310108	1.0315	0.0523396	0.55352	0.144486
rs35301859	19	49689674	TRPM4	A	G	0.691595	0.0401529	1.04097	0.0509284	0.43	0.727468	0.0533478	1.0548	0.0488466	0.274767	0.181864
rs34719929	19	49689854	TRPM4	C	T	0.694105	0.0425376	1.04346	0.0514314	0.41	0.712074	0.0728871	1.07561	0.0478491	0.127691	0.092979
rs34271662	19	49689867	TRPM4	G	A	0.699465	0.0448555	1.04588	0.0517932	0.39	0.712486	0.0725279	1.07522	0.0479076	0.130048	0.089178
rs34762916	19	49689937	TRPM4	C	T	0.700635	0.0442341	1.04523	0.0518515	0.39	0.72759	0.0534188	1.05487	0.0488384	0.274048	0.167389
rs12981817	19	49689999	TRPM4	A	G	0.685075	0.0394702	1.04026	0.0503538	0.43	0.712035	0.0729016	1.07562	0.0478457	0.127588	0.099784
rs1175790	19	49691369	TRPM4	A	T	0.68096	0.0359669	1.03662	0.0471976	0.45	0.708426	0.0782897	1.08144	0.0478721	0.101967	0.090913
rs909010	19	49691822	TRPM4	C	T	0.68906	0.0348369	1.03545	0.0475356	0.46	0.708347	0.0783408	1.08149	0.0478438	0.101541	0.094068
rs1175791	19	49692373	TRPM4	G	C	0.68592	0.0355105	1.03615	0.0470591	0.45	0.721463	0.0574081	1.05909	0.0486282	0.237781	0.172803
rs1175792	19	49693118	TRPM4	G	A	0.68	0.0343996	1.035	0.0460411	0.45	0.708478	0.0784549	1.08161	0.047872	0.101245	0.094027
rs4621082	19	49695007	TRPM4	G	A	0.744995	0.0739898	1.0768	0.0555124	0.18	0.763225	0.0330206	1.03357	0.0524883	0.529281	0.169765
rs56041179	19	49695682	TRPM4	A	G	0.741755	0.0744688	1.07731	0.0547624	0.17	0.763273	0.0332162	1.03377	0.0524943	0.526892	0.16236
rs1175803	19	49697057	TRPM4	C	T	0.669955	0.0307326	1.03121	0.0425866	0.47	0.706107	0.0798794	1.08316	0.0479435	0.0956901	0.099552
rs35071219	19	49697617	TRPM4	A	C	0.73585	0.0719488	1.0746	0.0527314	0.17	0.763045	0.0371307	1.03783	0.053092	0.484324	0.14413
rs1716270	19	49697730	TRPM4	G	A	0.67306	0.0321258	1.03265	0.0437512	0.46	0.710034	0.0797092	1.08297	0.0485063	0.100326	0.099907
rs7507764	19	49699174	TRPM4	A	G	0.741115	0.0787577	1.08194	0.0577266	0.17	0.766265	0.0433681	1.04432	0.0535369	0.417906	0.127648
rs66528168	19	49700205	TRPM4	G	A	0.741465	0.0801423	1.08344	0.0584808	0.17	0.766802	0.0392071	1.03999	0.0537619	0.465835	0.143408
rs12151119	19	49700971	TRPM4	A	G	0.68011	0.0366683	1.03735	0.0489212	0.45	0.722588	0.0565723	1.0582	0.0496589	0.254613	0.182285
rs67605147	19	49701844	TRPM4	T	G	0.67841	0.0377006	1.03842	0.0497319	0.45	0.720803	0.0557919	1.05738	0.0495023	0.259719	0.182185
rs34639121	19	49702320	TRPM4	C	G	0.67979	0.0386308	1.03939	0.0508784	0.45	0.72148	0.0586998	1.06046	0.0495467	0.236122	0.167926
rs34624185	19	49702634	TRPM4	T	G	0.67973	0.0389911	1.03976	0.0512654	0.45	0.721416	0.0589272	1.0607	0.0495763	0.234591	0.166909
rs1175806	19	49703401	TRPM4	C	T	0.685075	0.0395629	1.04036	0.0532158	0.46	0.721408	0.0589189	1.06069	0.0496502	0.235354	0.169379
rs10403114	19	49703764	TRPM4	G	A	0.67797	0.0422333	1.04314	0.0545051	0.44	0.721459	0.0591872	1.06097	0.0498371	0.234986	0.161532
rs12981989	19	49704429	TRPM4	A	G	0.67908	0.0439944	1.04498	0.0559791	0.43	0.725535	0.0576811	1.05938	0.0504243	0.252659	0.168629
rs1175809	19	49704708	TRPM4	G	A	0.69521	0.0444709	1.04547	0.061967	0.47	0.775273	0.0173116	1.01746	0.0543935	0.750284	0.476219
rs56166107	19	49705640	TRPM4	A	G	0.69232	0.0451359	1.04617	0.0624131	0.47	0.782856	0.0202942	1.0205	0.0551799	0.713035	0.450663
rs3848547	19	49717875		C	T	0.52404	0.0138898	1.01399	0.0444714	0.75	0.509733	0.237551	1.26814	0.0440992	7.17449e-08	5.25e-05
rs79930852	19	49718265		T	C	0.8808	0.0880183	1.09201	0.113707	0.44	0.900195	0.0864346	1.09028	0.0716869	0.227924	0.152096
rs11668962	19	49718548		A	G	0.53453	0.0133906	1.01348	0.0447889	0.76	0.52477	0.240739	1.27219	0.0445909	6.70757e-08	5.5e-05
rs113136004	19	49719070		G	A	0.53245	0.0144923	1.0146	0.0442357	0.74	0.517333	0.235493	1.26553	0.0443788	1.11793e-07	7.12e-05
rs79102179	19	49719573		T	C	0.880955	0.0873015	1.09123	0.113002	0.44	0.900538	0.0867139	1.09058	0.0716702	0.226317	0.151294
rs115274930	19	49720501		T	C	0.881	0.0871478	1.09106	0.112758	0.44	0.900488	0.0867193	1.09059	0.0716551	0.22619	0.151354
rs75610145	19	49720834		C	G	0.881005	0.0870256	1.09092	0.112744	0.44	0.90047	0.0867594	1.09063	0.0716515	0.225952	0.15105
rs9676781	19	49720910		C	T	0.530005	0.0105841	1.01064	0.0436339	0.81	0.526396	0.210726	1.23457	0.0439861	1.66162e-06	0.000398
rs9676820	19	49721447		C	T	0.68862	-0.00476577	0.995246	0.0613447	0.94	0.66663	0.181828	1.19941	0.047055	0.000111472	0.002596
rs73050610	19	49721561		C	T	0.520575	0.012524	1.0126	0.0431011	0.77	0.514732	0.244023	1.27637	0.0442006	3.37433e-08	4.92e-05
rs114811385	19	49722791		C	G	0.881445	0.0849256	1.08864	0.110769	0.44	0.900357	0.0867959	1.09067	0.0716193	0.225548	0.151536
rs56242266	19	49723297		C	T	0.53146	0.00980054	1.00985	0.0423347	0.82	0.527902	0.212942	1.23731	0.0440173	1.31361e-06	0.000434
rs56162137	19	49723531		C	A	0.528105	0.0140085	1.01411	0.0422162	0.74	0.51394	0.236255	1.2665	0.0440984	8.44019e-08	8.08e-05
rs4802590	19	49724301		T	C	0.6562	-0.00366914	0.996338	0.0526619	0.94	0.629377	0.185861	1.20425	0.0449336	3.52874e-05	0.001904
rs11670722	19	49724946		A	G	0.662875	-0.00504773	0.994965	0.0532439	0.92	0.630599	0.190303	1.20962	0.0450493	2.39659e-05	0.001542
rs8103217	19	49725042		G	A	0.52562	0.012866	1.01295	0.0414272	0.76	0.511977	0.238123	1.26887	0.0440046	6.2559e-08	8.4e-05
rs3848548	19	49725487		C	T	0.531655	0.00949946	1.00954	0.0414671	0.82	0.527819	0.212974	1.23735	0.0440046	1.29952e-06	0.00049
rs7254520	19	49726637		A	G	0.65836	-0.00428513	0.995724	0.0521233	0.93	0.628773	0.186168	1.20462	0.0449304	3.42079e-05	0.002027
rs73578334	19	49726807		T	C	0.86999	0.0922688	1.09666	0.100557	0.36	0.883335	0.126009	1.13429	0.0661932	0.0569558	0.036252
rs8112298	19	49727160		C	T	0.526965	0.0126946	1.01278	0.0407825	0.76	0.511961	0.23802	1.26873	0.043993	6.28868e-08	9.47e-05
rs8112128	19	49727539		A	G	0.883925	0.0823092	1.08579	0.110257	0.46	0.900032	0.0867071	1.09058	0.0715382	0.225497	0.154614
rs3848549	19	49727996		A	G	0.524865	0.012883	1.01297	0.0404475	0.75	0.511641	0.237426	1.26798	0.0439807	6.72317e-08	0.000104
rs3843746	19	49728186		T	C	0.524895	0.012676	1.01276	0.0410376	0.76	0.510809	0.238032	1.26875	0.0440668	6.60406e-08	9.65e-05
rs62127956	19	49728318		A	G	0.76792	0.0180254	1.01819	0.0810072	0.82	0.773601	-0.267646	0.765178	0.0582787	4.37909e-06	0.000326
rs116924700	19	49728428		T	C	0.883	0.0851818	1.08892	0.107379	0.43	0.900326	0.0852618	1.089	0.0716527	0.234074	0.152727
rs8105169	19	49728893		C	G	0.526825	0.0123484	1.01242	0.0408981	0.76	0.511896	0.238035	1.26875	0.044	6.30682e-08	9.59e-05
rs141019047	19	49729741		T	C	0.882945	0.0849913	1.08871	0.107911	0.43	0.89998	0.0848295	1.08853	0.0716021	0.236122	0.15489
rs2878571	19	49729853		G	A	0.522815	0.0113665	1.01143	0.0416061	0.78	0.511677	0.237666	1.26829	0.0440728	6.94513e-08	9.79e-05
rs12608776	19	49731824		G	A	0.874025	0.078055	1.08118	0.1039	0.45	0.897046	0.0919004	1.09626	0.0713445	0.197704	0.136721
rs11878934	19	49732614		C	A	0.873875	0.0974506	1.10236	0.106928	0.36	0.881947	0.127063	1.13549	0.0662561	0.0551415	0.03489
rs61184327	19	49733234		T	C	0.86928	0.0945115	1.09912	0.101794	0.35	0.88139	0.12629	1.13461	0.0661923	0.0564012	0.03527
rs12610107	19	49735062		A	G	0.87309	0.0953737	1.10007	0.107308	0.37	0.879504	0.119421	1.12684	0.0653408	0.0675988	0.042969
rs58106112	19	49735271		A	G	0.87233	0.0763402	1.07933	0.108229	0.48	0.894733	0.0743829	1.07722	0.0699517	0.287625	0.202137
rs12610169	19	49735520		T	G	0.87232	0.0764049	1.0794	0.108363	0.48	0.893923	0.0815199	1.08493	0.0700093	0.244256	0.17368
rs59251910	19	49735637		T	C	0.873675	0.0737945	1.07659	0.108366	0.5	0.893885	0.081324	1.08472	0.0699809	0.2452	0.178605
rs56674801	19	49735940		G	A	0.878135	0.0743561	1.07719	0.113027	0.51	0.89375	0.0808731	1.08423	0.0698929	0.247231	0.183288
rs73580436	19	49736660		G	T	0.88026	0.0717662	1.0744	0.116522	0.54	0.89428	0.0799671	1.08325	0.0696976	0.25124	0.19311
rs73580437	19	49736690		C	T	0.88239	0.0586146	1.06037	0.117463	0.62	0.894271	0.0799022	1.08318	0.0696877	0.251557	0.214818
rs1175812	19	49737476		G	A	0.895265	0.0610375	1.06294	0.123714	0.62	0.896689	0.0808249	1.08418	0.0702754	0.250096	0.213879
rs1175813	19	49737486		G	A	0.895265	0.0610458	1.06295	0.123717	0.62	0.897778	0.0732461	1.076	0.0701504	0.296425	0.250014
rs1175814	19	49738014		T	C	0.71916	-0.00182027	0.998181	0.0716451	0.98	0.724685	-0.0934181	0.910813	0.0485881	0.0545235	0.108661
rs1175815	19	49738081		T	C	0.779495	0.218703	1.24446	0.0771848	0.0046	0.835236	-0.108577	0.89711	0.0609657	0.0749193	0.719279
rs1175816	19	49738218		G	A	0.736235	0.00193849	1.00194	0.0696214	0.98	0.742424	-0.0945123	0.909817	0.0503759	0.0606361	0.132924
rs1175817	19	49738265		T	G	0.739	0.00273676	1.00274	0.0689736	0.97	0.743232	-0.0959977	0.908466	0.0503398	0.0565215	0.128702
rs1175818	19	49738355		A	G	0.737905	0.00315094	1.00316	0.0677954	0.96	0.74323	-0.0960044	0.90846	0.0503384	0.0564972	0.1324
rs1175819	19	49738384		C	T	0.736835	0.00230921	1.00231	0.0675259	0.97	0.742944	-0.0962616	0.908226	0.0503315	0.0558052	0.129816
rs1177825	19	49738482		T	C	0.736835	0.00231971	1.00232	0.0674244	0.97	0.742555	-0.0962555	0.908232	0.0503305	0.0558163	0.130034
rs1175820	19	49738680		G	A	0.743585	-0.00300336	0.997001	0.0690077	0.97	0.742936	-0.0962733	0.908216	0.0503312	0.055774	0.115785
rs7245633	19	49738687		T	C	0.637165	-0.083516	0.919876	0.0602985	0.17	0.605581	0.169426	1.18463	0.0444543	0.000138267	0.025065
rs4802591	19	49739269		C	A	0.494951	0.113903	1.12064	0.0504116	0.024	0.558629	-0.0989517	0.905786	0.04358	0.0231728	0.811327
rs1175821	19	49740420		T	C	0.736845	0.00352214	1.00353	0.0680152	0.96	0.723643	-0.124407	0.88302	0.0493175	0.01165	0.044164
rs2682616	19	49741259		C	G	0.72174	0.0187323	1.01891	0.065403	0.77	0.723042	-0.0634777	0.938495	0.0487383	0.192773	0.381556
rs2682615	19	49741319		C	T	0.783335	0.22146	1.2479	0.0729983	0.0024	0.836918	-0.0974561	0.907142	0.0609837	0.110028	0.472094
rs2682614	19	49741888		G	C	0.78529	0.225811	1.25334	0.0740602	0.0023	0.817481	-0.0979094	0.906731	0.0598025	0.101586	0.522377
rs12610858	19	49742269		C	T	0.50226	0.11215	1.11868	0.0487562	0.021	0.544306	-0.100135	0.904715	0.0441296	0.0232618	0.885562
rs4802592	19	49742632		T	C	0.51908	0.107279	1.11324	0.0491057	0.029	0.578198	-0.127446	0.880341	0.0439515	0.00373524	0.485261
rs2878364	19	49743782		C	A	0.498146	0.112971	1.1196	0.0486989	0.02	0.557605	-0.100517	0.90437	0.0434049	0.0205692	0.853181
rs2335186	19	49744538		C	A	0.499199	0.111578	1.11804	0.0478024	0.02	0.558089	-0.100753	0.904157	0.0433934	0.0202415	0.880652
rs1716276	19	49744995		A	T	0.781825	0.222247	1.24888	0.0713768	0.0018	0.835661	-0.103223	0.901925	0.060807	0.0895911	0.468267
rs4318314	19	49745289		G	T	0.499691	0.111163	1.11758	0.0471498	0.018	0.558018	-0.100747	0.904162	0.0433914	0.0202428	0.915171
rs353996	19	49748060		C	G	0.73409	0.00500914	1.00502	0.0605548	0.93	0.742108	-0.10019	0.904665	0.0502737	0.046273	0.138829
rs352812	19	49748268		T	G	0.781005	0.21727	1.24268	0.0672078	0.0012	0.834068	-0.0995441	0.90525	0.060447	0.0995995	0.349053
rs353997	19	49751195		T	C	0.73768	0.00406651	1.00407	0.0597152	0.95	0.742518	-0.0968166	0.907722	0.0502394	0.0539666	0.152225
rs1645371	19	49751379		G	A	0.560935	-0.115024	0.891345	0.048006	0.017	0.46785	0.108944	1.1151	0.0439203	0.0131199	0.830857
rs1716278	19	49751381		G	T	0.71422	-0.00040992	0.99959	0.0600236	0.99	0.739443	-0.0874867	0.916231	0.0501316	0.0809602	0.178647
rs1645372	19	49751383		T	C	0.5623	-0.114965	0.891397	0.0481584	0.017	0.467492	0.104503	1.11016	0.0441251	0.0178682	0.890438
rs352813	19	49751796		C	G	0.78636	0.215305	1.24024	0.0649456	0.00092	0.834826	-0.103173	0.901971	0.0607573	0.089486	0.303307
rs380335	19	49754365		G	A	0.523505	-0.108853	0.896862	0.0426895	0.011	0.445582	0.10403	1.10963	0.0432266	0.0161005	0.90329
rs393979	19	49754370		C	T	0.523505	-0.10889	0.896829	0.0426825	0.011	0.446935	0.105053	1.11077	0.0433366	0.0153455	0.911121
rs353998	19	49754433		A	G	0.7432	-0.000123913	0.999876	0.0559743	1	0.736314	-0.0998876	0.904939	0.0502981	0.0470429	0.139196
rs352815	19	49755059		T	C	0.497742	0.102514	1.10795	0.0400056	0.01	0.556541	-0.104129	0.901109	0.0430715	0.0156235	0.814032
rs352816	19	49755090		C	T	0.497749	0.102517	1.10796	0.0400081	0.01	0.556474	-0.103855	0.901356	0.043107	0.0159855	0.811583
rs352817	19	49755238		C	T	0.501245	0.101263	1.10657	0.0403726	0.012	0.556622	-0.103956	0.901265	0.0431215	0.0159191	0.857778
rs352818	19	49755490		T	C	0.50304	0.102114	1.10751	0.0405753	0.012	0.556826	-0.104096	0.901139	0.0431482	0.015843	0.861551
rs419174	19	49755660		A	G	0.722735	0.0122837	1.01236	0.053553	0.82	0.721726	-0.0648032	0.937252	0.0485714	0.182143	0.404502
rs430230	19	49755793		C	G	0.73418	0.0139034	1.014	0.0556556	0.8	0.723238	-0.0669741	0.935219	0.0487489	0.169486	0.383501
rs391940	19	49755822		A	G	0.73301	0.013939	1.01404	0.0557895	0.8	0.723088	-0.0648473	0.937211	0.0488058	0.183954	0.403406
rs1182079	19	49756693		A	G	0.74431	0.0132165	1.0133	0.0584116	0.82	0.72454	-0.071629	0.930876	0.0491619	0.145115	0.333365
rs1183071	19	49756708		T	C	0.744315	0.0132157	1.0133	0.0584123	0.82	0.724087	-0.0725378	0.930031	0.0491079	0.139646	0.324736
rs2548473	19	49757130		T	C	0.7285	0.00816392	1.0082	0.0550309	0.88	0.721401	-0.0735954	0.929047	0.0487478	0.131116	0.301754
rs446531	19	49757290		C	G	0.732415	0.0094235	1.00947	0.0554569	0.87	0.722757	-0.0770688	0.925826	0.0490568	0.11618	0.287376
rs352820	19	49757427		A	G	0.494949	0.103448	1.10899	0.0426378	0.015	0.557588	-0.101381	0.903589	0.0434533	0.0196427	0.917795
rs352821	19	49758861		C	G	0.494802	-0.0934187	0.910812	0.0439256	0.033	0.499916	0.0889397	1.09301	0.043844	0.0425042	0.947469
rs352822	19	49759232		T	G	0.51091	-0.0821826	0.921104	0.0414038	0.047	0.49458	0.104639	1.11031	0.0441717	0.0178407	0.866045
rs352823	19	49759494		C	T	0.79903	0.145841	1.15701	0.052058	0.0051	0.762971	-0.0411554	0.95968	0.0513144	0.422539	0.164155
rs352824	19	49759733		G	A	0.78622	0.157209	1.17024	0.0524028	0.0027	0.745202	-0.0100747	0.989976	0.0489673	0.836992	0.057645
rs352825	19	49759930		A	C	0.780005	0.15808	1.17126	0.0528	0.0028	0.744239	-0.00799474	0.992037	0.0490627	0.870558	0.054902
rs352826	19	49760208		C	T	0.782645	0.158059	1.17124	0.0526683	0.0027	0.745011	-0.01377	0.986324	0.0489315	0.778394	0.066711
rs352827	19	49760539		G	A	0.78542	0.157928	1.17108	0.052549	0.0027	0.744099	-0.0096609	0.990386	0.0490163	0.843753	0.056478
rs352828	19	49760583		T	A	0.773585	0.159393	1.1728	0.0531162	0.0027	0.743988	-0.0123441	0.987732	0.0489767	0.80101	0.064138
rs352829	19	49760610		T	G	0.7777	0.158564	1.17183	0.0528707	0.0027	0.74472	-0.0102427	0.98981	0.0489977	0.834413	0.059491
rs352830	19	49760652		G	C	0.78391	0.158868	1.17218	0.0527245	0.0026	0.74515	-0.0101714	0.98988	0.0489727	0.835467	0.057357
rs352831	19	49760724		A	G	0.784715	0.158488	1.17174	0.0527761	0.0027	0.745235	-0.0100747	0.989976	0.0489743	0.837015	0.058648
rs352832	19	49760818		G	A	0.784585	0.158561	1.17182	0.0528164	0.0027	0.745237	-0.0100765	0.989974	0.0489756	0.836989	0.058477
rs353988	19	49761199		T	C	0.78082	-0.0229771	0.977285	0.0607764	0.71	0.726497	-0.117535	0.889109	0.0505778	0.0201337	0.042695
rs1716281	19	49761650		C	T	0.783935	0.159078	1.17243	0.0530683	0.0027	0.761935	0.00771129	1.00774	0.0505244	0.878694	0.029627
rs1654322	19	49761795		A	G	0.783795	0.159213	1.17259	0.0531161	0.0027	0.761605	0.00534046	1.00535	0.0504578	0.915709	0.0322
rs1645373	19	49761995		A	C	0.78293	0.158236	1.17144	0.0529425	0.0028	0.761834	0.00773803	1.00777	0.0505268	0.878282	0.02963
rs1625215	19	49762355		A	G	0.78434	0.159718	1.17318	0.0533437	0.0028	0.761827	0.00767678	1.00771	0.050527	0.879239	0.029918
rs1645374	19	49762450		G	A	0.78362	0.159273	1.17266	0.0531667	0.0027	0.761939	0.00767157	1.0077	0.0505274	0.879321	0.02987
rs1615362	19	49762630		G	C	0.783035	0.159554	1.17299	0.0532009	0.0027	0.76194	0.00767482	1.0077	0.0505278	0.879271	0.029578
rs1622744	19	49762636		C	G	0.781815	0.158939	1.17227	0.0529996	0.0027	0.761828	0.00767071	1.0077	0.050528	0.879336	0.029385
rs353989	19	49763261		C	T	0.700005	-0.0163264	0.983806	0.0432414	0.71	0.7248	-0.11659	0.88995	0.0502424	0.0203106	0.071702
rs1654321	19	49763352		G	T	0.780655	0.159433	1.17285	0.0534221	0.0028	0.761597	0.00928286	1.00933	0.0504984	0.854151	0.028924
rs1654320	19	49763521		G	A	0.783025	0.159951	1.17345	0.0534615	0.0028	0.762282	0.00772725	1.00776	0.0505336	0.878467	0.030506
rs1716282	19	49763676		A	C	0.77772	0.160931	1.1746	0.0541782	0.003	0.762034	0.00844935	1.00849	0.0505415	0.867231	0.031942
rs1654319	19	49764156		C	A	0.79316	0.155032	1.1677	0.0561581	0.0058	0.779954	-0.0237204	0.976559	0.05316	0.655447	0.115831
rs2548476	19	49764225		G	A	0.778035	0.166495	1.18116	0.0567506	0.0033	0.761974	0.00760276	1.00763	0.0505339	0.880411	0.0394
rs2569383	19	49764255		T	A	0.777315	0.167374	1.1822	0.0572323	0.0035	0.761975	0.00760304	1.00763	0.050534	0.880406	0.040409
rs2548475	19	49764421		G	A	0.773885	0.171482	1.18706	0.0590841	0.0037	0.761778	0.00740237	1.00743	0.0505078	0.88348	0.045894
rs11669105	19	49764555		A	G	0.67729	0.192043	1.21172	0.0661279	0.0037	0.671802	-0.0267399	0.973614	0.04891	0.584573	0.19753
rs8112872	19	49764568		T	C	0.670375	0.192775	1.21261	0.0667789	0.0039	0.629052	-0.0510619	0.95022	0.0483649	0.291077	0.401764
rs59446525	19	49764673		G	A	0.6956	0.175302	1.19161	0.064676	0.0067	0.588798	-0.0439769	0.956976	0.0468882	0.348291	0.406208
rs8112347	19	49764678		G	A	0.691935	0.175895	1.19231	0.0652162	0.007	0.587238	-0.0569469	0.944644	0.0468247	0.223919	0.558252
rs1654318	19	49765423		A	G	0.777835	0.177546	1.19428	0.0625347	0.0045	0.762115	0.00769224	1.00772	0.0505458	0.879042	0.05699
rs353991	19	49765444		G	A	0.53393	-0.115179	0.891207	0.0583695	0.048	0.513285	0.0798611	1.08314	0.0435278	0.0665479	0.76823
rs353992	19	49765673		T	G	0.534015	-0.114938	0.891421	0.058382	0.049	0.513325	0.0799014	1.08318	0.043532	0.0664372	0.765887
rs1645375	19	49765750		A	G	0.765405	0.171969	1.18764	0.061329	0.005	0.761873	0.00751219	1.00754	0.0505411	0.881842	0.057616
rs1654316	19	49766043		G	A	0.792505	0.163814	1.178	0.0624954	0.0088	0.779982	-0.0236063	0.97667	0.0531738	0.657081	0.173514
rs1654315	19	49766121		G	A	0.769865	0.170446	1.18583	0.0612018	0.0054	0.761876	0.00871761	1.00876	0.050579	0.863157	0.056574
rs353993	19	49766296		C	A	0.67164	-0.0676129	0.934622	0.0556556	0.22	0.684029	0.152977	1.1653	0.0476417	0.00132274	0.097904
rs1654314	19	49766696		A	G	0.77113	0.170681	1.18611	0.0611981	0.0053	0.761695	0.00900649	1.00905	0.0505465	0.85858	0.055803
rs1949594	19	49767143		T	C	0.77112	0.170589	1.186	0.0612033	0.0053	0.762002	0.00749712	1.00753	0.0505451	0.882086	0.058941
rs241593	19	49767529		T	C	0.69315	-0.0439343	0.957017	0.0627309	0.48	0.724741	-0.116687	0.889864	0.0503573	0.0204941	0.024895
rs10420377	19	49767667		A	G	0.77783	0.175725	1.19211	0.0635183	0.0057	0.762004	0.00748973	1.00752	0.050547	0.882206	0.066002
rs8110026	19	49767675		G	C	0.7765	0.175546	1.1919	0.063404	0.0056	0.761883	0.00748268	1.00751	0.0505477	0.882318	0.065658
rs9304681	19	49767966		G	C	0.76993	0.169917	1.18521	0.0613593	0.0056	0.762519	0.0077938	1.00782	0.0507582	0.877967	0.059817
rs10048620	19	49768081		A	C	0.77826	0.165971	1.18054	0.0623104	0.0077	0.762015	0.00762501	1.00765	0.0505519	0.880106	0.072432
rs9304682	19	49768180		C	T	0.789915	0.160263	1.17382	0.062022	0.0098	0.780107	-0.0252444	0.975072	0.0532714	0.635583	0.184507
rs10048624	19	49768451		T	C	0.80475	0.202007	1.22386	0.0724836	0.0053	0.770438	0.00831672	1.00835	0.0513351	0.871299	0.081615
rs10048406	19	49768463		A	G	0.804545	0.207146	1.23016	0.074023	0.0051	0.770438	0.00831513	1.00835	0.0513351	0.871324	0.084093
rs34449315	19	49768868		G	A	0.802745	0.192989	1.21287	0.0716187	0.007	0.762536	0.00840679	1.00844	0.0507149	0.868341	0.090469
rs144093641	19	49768943		C	T	0.83059	0.220587	1.24681	0.0870229	0.011	0.764797	0.0130321	1.01312	0.0510054	0.798333	0.133029
rs8103304	19	49769021		C	G	0.774	0.177578	1.19432	0.0646614	0.006	0.761879	0.00744997	1.00748	0.0505533	0.882841	0.070891
rs10407143	19	49769037		T	A	0.78013	0.17918	1.19624	0.0657987	0.0065	0.761999	0.00745416	1.00748	0.0505529	0.882775	0.075465
rs10407967	19	49769171		C	G	0.781375	0.178268	1.19515	0.064972	0.0061	0.762	0.00744892	1.00748	0.0505535	0.882858	0.071804
rs10407801	19	49769249		A	C	0.79313	0.183928	1.20193	0.0692714	0.0079	0.762473	0.00892741	1.00897	0.0505948	0.859941	0.087841
rs8103275	19	49769267		G	A	0.78424	0.173929	1.18997	0.0662202	0.0086	0.762332	0.00880193	1.00884	0.0505944	0.861889	0.083027
rs10408011	19	49769311		T	C	0.773715	0.168293	1.18328	0.0634829	0.008	0.762	0.00744154	1.00747	0.0505538	0.882974	0.077389
rs55908928	19	49769368		A	G	0.77331	0.17242	1.18818	0.064591	0.0076	0.762401	0.0079364	1.00797	0.0505868	0.875334	0.076976
rs36028271	19	49769459		T	C	0.79335	0.181334	1.19882	0.0703296	0.0099	0.761999	0.00745364	1.00748	0.0505538	0.882785	0.103761
rs11666829	19	49769675		T	C	0.7702	0.170512	1.18591	0.0635413	0.0073	0.762202	0.00482968	1.00484	0.0505525	0.923888	0.080559
rs11666840	19	49769783		G	A	0.79528	0.181061	1.19849	0.0720178	0.012	0.763108	0.00614849	1.00617	0.0506731	0.903425	0.121967
rs11666932	19	49769808		A	G	0.79328	0.182209	1.19986	0.0714005	0.011	0.762235	0.00482917	1.00484	0.0505531	0.923896	0.120445
rs10048512	19	49770169		G	A	0.784175	0.174978	1.19122	0.0660851	0.0081	0.762678	0.00624054	1.00626	0.0507073	0.902052	0.087579
rs10048519	19	49770217		A	G	0.78396	0.176482	1.19301	0.0662153	0.0077	0.762998	0.00755818	1.00759	0.0508259	0.881785	0.081547
rs10048520	19	49770249		A	G	0.770705	0.171114	1.18663	0.0638147	0.0073	0.762546	0.00751183	1.00754	0.0507522	0.882335	0.074107
rs10048521	19	49770447		G	C	0.772725	0.168215	1.18319	0.0643011	0.0089	0.76206	0.00758171	1.00761	0.0505691	0.880822	0.082617
rs10423612	19	49771548		A	G	0.768105	0.165075	1.17948	0.0630154	0.0088	0.762007	0.00743445	1.00746	0.050561	0.883101	0.079253
rs10423060	19	49771562		G	A	0.76808	0.165002	1.17939	0.0630234	0.0088	0.762156	0.0074374	1.00747	0.0505612	0.883055	0.079423
rs10425168	19	49771726		C	T	0.766985	0.164777	1.17913	0.0629694	0.0089	0.762008	0.00744288	1.00747	0.0505617	0.882971	0.079764
rs13344511	19	49771952		A	T	0.773055	0.162534	1.17649	0.0630113	0.0099	0.779999	-0.0237169	0.976562	0.0531977	0.655723	0.185554
rs12709913	19	49772195		G	C	0.834655	0.250747	1.28498	0.0915851	0.0062	0.764376	0.012231	1.01231	0.051066	0.810707	0.123099
rs12976294	19	49772294		G	T	0.76997	0.162554	1.17651	0.0641556	0.011	0.764199	0.0219887	1.02223	0.0508853	0.665653	0.055868
rs13346495	19	49772587		A	G	0.767475	0.165947	1.18051	0.0632056	0.0087	0.761993	0.00739841	1.00743	0.0505643	0.883671	0.079303
rs10424154	19	49773178		T	C	0.7642	0.163634	1.17778	0.0630427	0.0094	0.761648	0.00806104	1.00809	0.0506194	0.873474	0.07996
rs13343614	19	49773999		A	G	0.76419	0.163552	1.17769	0.0630437	0.0095	0.762162	0.00733815	1.00737	0.0505698	0.884625	0.082106
rs13343624	19	49774043		A	G	0.766855	0.166422	1.18107	0.0639292	0.0092	0.766483	0.00168712	1.00169	0.051292	0.97376	0.097706
rs401776	19	49774102		A	G	0.540695	-0.10132	0.903644	0.0557922	0.069	0.513364	0.080887	1.08425	0.0435567	0.0633039	0.730589
rs678052	19	49775767		T	C	0.555915	-0.0954319	0.90898	0.0554243	0.085	0.528119	0.0839536	1.08758	0.0437531	0.0550089	0.662544
rs12977180	19	49775830		G	A	0.76408	0.163256	1.17734	0.0630622	0.0096	0.761373	0.0063856	1.00641	0.0505843	0.899544	0.085855
rs12978114	19	49775969		T	G	0.77545	0.166621	1.18131	0.0651137	0.01	0.779753	-0.0249519	0.975357	0.053224	0.639206	0.209274
rs12979777	19	49776072		G	T	0.771205	0.166057	1.18064	0.0648258	0.01	0.761651	0.00631839	1.00634	0.050588	0.900604	0.093795
rs12981275	19	49776690		C	T	0.771795	0.166223	1.18084	0.066537	0.012	0.768144	0.000879072	1.00088	0.0512185	0.986306	0.123891
rs10426868	19	49776902		G	C	0.76327	0.16157	1.17535	0.0632682	0.011	0.761557	0.00715511	1.00718	0.0505773	0.8875	0.088164
rs7245446	19	49777095		T	C	0.78399	0.152359	1.16458	0.0636618	0.017	0.780358	-0.0234512	0.976822	0.0532955	0.65992	0.231225
rs7246008	19	49777487		A	C	0.762935	0.159328	1.17272	0.0629375	0.011	0.766762	0.00210032	1.0021	0.050949	0.967117	0.104114
rs10417155	19	49778874		G	T	0.775885	0.154376	1.16693	0.0632843	0.015	0.781697	-0.0293314	0.971095	0.0537475	0.585254	0.24527
rs10417748	19	49779125		C	T	0.77722	0.155241	1.16794	0.0641095	0.015	0.770176	-0.00286319	0.997141	0.0516367	0.955781	0.140341
rs10405117	19	49781351		C	A	0.804975	0.157064	1.17007	0.0691348	0.023	0.781137	-0.0297022	0.970735	0.0536788	0.580036	0.337861
rs353976	19	49781731		T	C	0.69147	-0.0368856	0.963786	0.0613241	0.55	0.725202	-0.115975	0.890498	0.0506415	0.0220146	0.031483
rs353977	19	49781745		G	A	0.527875	-0.0784235	0.924573	0.0525257	0.14	0.494915	0.106624	1.11252	0.0444898	0.016548	0.388798
rs353999	19	49782621		A	G	0.690345	-0.0361662	0.96448	0.0612135	0.55	0.725402	-0.115608	0.890824	0.0506587	0.0224832	0.03293
rs10426283	19	49782676		G	A	0.780525	0.143692	1.15453	0.0622624	0.021	0.78014	-0.0275649	0.972812	0.0535068	0.606437	0.266403
rs354000	19	49783101		T	C	0.676535	-0.0305257	0.969936	0.0437717	0.49	0.674861	0.192193	1.2119	0.0476423	5.48171e-05	0.026327
rs354001	19	49783757		A	G	0.700185	-0.0321089	0.968401	0.0633384	0.61	0.734801	-0.109763	0.896046	0.0515613	0.0332718	0.048883
rs7507919	19	49784042		A	G	0.781285	0.140657	1.15103	0.0624558	0.024	0.779473	-0.0299195	0.970524	0.0535359	0.576252	0.29862
rs354002	19	49784891		A	G	0.539865	-0.0910058	0.913012	0.0584248	0.12	0.49868	0.0934412	1.09795	0.044783	0.0369304	0.480365
rs2334867	19	49788205		C	T	0.785455	0.0890986	1.09319	0.0566512	0.12	0.841398	-0.0439379	0.957013	0.0585165	0.452735	0.54446
rs354003	19	49788291		C	G	0.498225	0.0396433	1.04044	0.0448754	0.38	0.528502	0.114101	1.12087	0.04423	0.0098882	0.013978
rs354004	19	49789571		A	G	0.706545	-0.0201092	0.980092	0.0491052	0.68	0.68496	0.166579	1.18126	0.0480146	0.000521733	0.028133
rs7249040	19	49790602		A	G	0.78806	0.086962	1.09086	0.0562872	0.12	0.832799	-0.0539278	0.947501	0.0567532	0.342002	0.667597
rs354005	19	49790664		A	G	0.71854	-0.00499862	0.995014	0.0492933	0.92	0.697493	0.162628	1.1766	0.0487267	0.00084517	0.021243
rs354006	19	49790916		C	T	0.498856	0.0389138	1.03968	0.0446438	0.38	0.52799	0.115855	1.12283	0.0442889	0.00889923	0.0135
rs354007	19	49791035		C	T	0.504255	0.0440919	1.04508	0.0445922	0.32	0.528528	0.115983	1.12298	0.0442329	0.00873922	0.010483
rs45549132	19	49794028	SLC6A1	T	G	0.779405	0.0451869	1.04622	0.0533925	0.4	0.840416	-0.0739179	0.928748	0.0572767	0.196863	0.794817
rs354009	19	49800827	SLC6A1	A	G	0.72997	0.0123115	1.01239	0.048589	0.8	0.686609	0.186559	1.2051	0.0481601	0.000107179	0.003434
rs12982246	19	49801169	SLC6A1	C	T	0.783975	0.0392029	1.03998	0.053224	0.46	0.841414	-0.076105	0.926719	0.0569633	0.181537	0.709697
rs171342	19	49801506	SLC6A1	T	C	0.503035	0.0370366	1.03773	0.0431826	0.39	0.527984	0.112569	1.11915	0.0440136	0.0105394	0.016237
rs354010	19	49802463	SLC6A1	T	A	0.725255	0.0108355	1.01089	0.0479684	0.82	0.685599	0.185646	1.204	0.0480877	0.000113127	0.003928
rs354011	19	49804631	SLC6A1	T	A	0.72672	0.0112967	1.01136	0.0477697	0.81	0.686974	0.185406	1.20371	0.0481367	0.000117321	0.003931
rs354012	19	49805295	SLC6A1	A	C	0.72536	0.0116318	1.0117	0.0477682	0.81	0.686959	0.185343	1.20363	0.0481325	0.000117794	0.003894
rs354013	19	49805342	SLC6A1	A	C	0.72332	0.0125955	1.01268	0.0472393	0.79	0.68682	0.185338	1.20363	0.0481337	0.000117885	0.00388
rs354014	19	49806595	SLC6A1	A	T	0.72438	0.0129309	1.01301	0.0469643	0.78	0.686793	0.185245	1.20351	0.0481262	0.000118527	0.003899
rs354015	19	49808570	SLC6A1	T	C	0.72485	0.0132317	1.01332	0.0468333	0.78	0.686902	0.185146	1.20339	0.0481171	0.000119172	0.003917
rs66967196	19	49808894	SLC6A1	A	G	0.782725	0.0380054	1.03874	0.0512789	0.46	0.841993	-0.0714079	0.931082	0.0569302	0.209731	0.771744
rs2569381	19	49810277	SLC6A1	C	T	0.727	0.0129739	1.01306	0.047152	0.78	0.686895	0.185112	1.20335	0.0481156	0.000119459	0.003842
rs375491	19	49811432	SLC6A1	G	A	0.724715	0.0134775	1.01357	0.0467663	0.77	0.669218	0.176885	1.19349	0.0471852	0.000177721	0.004473
rs2278405	19	49812403	SLC6A1	T	G	0.781005	0.0345781	1.03518	0.0499861	0.49	0.842118	-0.0718333	0.930686	0.0569408	0.207113	0.754191
rs3760667	19	49814832	SLC6A1	T	C	0.783315	0.0344932	1.03509	0.0506538	0.5	0.842119	-0.0718474	0.930673	0.056942	0.207034	0.740339
rs183049	19	49815853	SLC6A1	A	G	0.72552	0.0152931	1.01541	0.0468061	0.74	0.686747	0.186095	1.20454	0.0481166	0.000109916	0.003375
rs184790	19	49816519	SLC6A1	A	G	0.72597	0.0144521	1.01456	0.0461879	0.75	0.686412	0.185876	1.20427	0.0481204	0.000112124	0.003701
rs353978	19	49816996	SLC6A1	A	G	0.728585	0.0142033	1.0143	0.0464387	0.76	0.686542	0.185761	1.20413	0.0481207	0.000113247	0.003719
rs353980	19	49818799	SLC6A1	C	T	0.72496	0.0148631	1.01497	0.0460042	0.75	0.665978	0.167973	1.1829	0.0472514	0.000378157	0.006775
rs353981	19	49820801	SLC6A1	C	T	0.499877	0.0339388	1.03452	0.0407592	0.41	0.509613	0.097447	1.10235	0.0436324	0.0255251	0.032939
rs353982	19	49822790	SLC6A1	C	A	0.71955	0.0136834	1.01378	0.0445223	0.76	0.665649	0.165175	1.1796	0.0472314	0.000470284	0.008684
rs10414921	19	49823047	SLC6A1	T	C	0.782045	0.0350719	1.03569	0.0504081	0.49	0.842129	-0.0717586	0.930756	0.0569388	0.20757	0.752494
rs353983	19	49823244	SLC6A1	T	G	0.71958	0.0136935	1.01379	0.0445097	0.76	0.665707	0.165062	1.17947	0.0472289	0.000474169	0.008721
rs353984	19	49823259	SLC6A1	G	A	0.71959	0.0136831	1.01378	0.0445056	0.76	0.665707	0.165059	1.17946	0.0472289	0.00047429	0.008721
rs353985	19	49823761	SLC6A1	C	T	0.4997	0.0341664	1.03476	0.0407402	0.4	0.507712	0.0998204	1.10497	0.0434378	0.0215614	0.028841
rs10422677	19	49824290	SLC6A1	T	C	0.788915	0.0333872	1.03395	0.0520725	0.52	0.842133	-0.071763	0.930751	0.0569403	0.207554	0.70445
rs168498	19	49824454	SLC6A1	G	A	0.719695	0.0137813	1.01388	0.0444447	0.76	0.665585	0.164809	1.17917	0.0472236	0.000483071	0.008845
rs10411679	19	49826480	SLC6A1	T	A	0.78051	0.0339099	1.03449	0.0500349	0.5	0.842127	-0.071776	0.930739	0.0569428	0.207492	0.746216
rs353986	19	49827460	SLC6A1	C	T	0.500825	0.0337666	1.03434	0.0406201	0.41	0.507755	0.0990719	1.10415	0.0434142	0.0224883	0.030188
rs7256363	19	49827804	SLC6A1	T	C	0.78065	0.0338355	1.03441	0.0500163	0.5	0.842144	-0.0717653	0.930749	0.0569433	0.207564	0.745079
rs8102658	19	49828855		T	C	0.780715	0.0338159	1.03439	0.050005	0.5	0.842145	-0.0717325	0.93078	0.0569457	0.20779	0.745957
rs8102574	19	49828897		G	A	0.78112	0.034502	1.0351	0.0499833	0.49	0.842146	-0.0717315	0.930781	0.0569458	0.207797	0.753931
rs659555	19	49829825		T	C	0.72022	0.014224	1.01433	0.0439614	0.75	0.665657	0.161842	1.17567	0.0471779	0.000602575	0.010086
rs354029	19	49831220		T	C	0.720385	0.0132684	1.01336	0.0440598	0.76	0.665738	0.163512	1.17764	0.0471809	0.000528981	0.00975
rs181344	19	49831246		T	C	0.719285	0.0134607	1.01355	0.0440751	0.76	0.665608	0.163519	1.17765	0.0471813	0.000528757	0.009656
rs354030	19	49833228		T	C	0.50091	0.0341322	1.03472	0.0404992	0.4	0.507833	0.0989366	1.104	0.0434003	0.0226298	0.030005
rs1654313	19	49834455		C	T	0.500085	0.033741	1.03432	0.0404378	0.4	0.508102	0.0968866	1.10174	0.0434365	0.0257121	0.033041
rs354018	19	49836567		C	T	0.71781	0.0127087	1.01279	0.0444937	0.78	0.664027	0.162159	1.17605	0.0471803	0.000588185	0.010336
rs354019	19	49836674		C	G	0.718185	0.0138152	1.01391	0.0450324	0.76	0.664278	0.162414	1.17635	0.0471657	0.000574276	0.009446
rs1465697	19	49837246		T	C	0.74284	0.0317466	1.03226	0.0482278	0.51	0.812686	-0.0627233	0.939203	0.0537159	0.242934	0.771449
rs1465696	19	49837439		A	G	0.84604	0.0159424	1.01607	0.0749868	0.83	0.893408	-0.0985095	0.906187	0.0693554	0.155503	0.369311
rs354020	19	49838891		C	A	0.75672	0.0149987	1.01511	0.0465943	0.75	0.689659	0.161985	1.17584	0.0485045	0.000839003	0.010905
rs354021	19	49839015		T	C	0.756995	0.0150569	1.01517	0.0465858	0.75	0.689985	0.163008	1.17705	0.0484998	0.000776579	0.010421
rs354022	19	49839283		G	A	0.756715	0.0149826	1.0151	0.0465933	0.75	0.689851	0.163036	1.17708	0.0484938	0.000773782	0.010467
rs354023	19	49839428		T	C	0.756715	0.0149602	1.01507	0.0465923	0.75	0.689843	0.163035	1.17708	0.0484912	0.000773337	0.010467
rs354024	19	49839504		T	C	0.75703	0.0149842	1.0151	0.0465847	0.75	0.689963	0.163044	1.17709	0.048491	0.000772804	0.010467
rs354025	19	49839923		G	C	0.495439	0.0358835	1.03654	0.0407448	0.38	0.507805	0.10149	1.10682	0.0434722	0.0195648	0.025226
rs354026	19	49841054		G	T	0.75547	0.0144771	1.01458	0.0466727	0.76	0.689519	0.164692	1.17903	0.0483213	0.000653773	0.00952
rs164820	19	49842824		A	G	0.75444	0.0161829	1.01631	0.0467372	0.73	0.689952	0.16304	1.17708	0.0484883	0.000772494	0.00987
rs30002	19	49845244		T	A	0.75659	0.0139648	1.01406	0.046513	0.76	0.68992	0.163014	1.17705	0.0484861	0.000773602	0.011002
rs8108669	19	49845895		T	C	0.74099	0.0339279	1.03451	0.0480839	0.48	0.817229	-0.0500466	0.951185	0.054021	0.354223	0.928592
rs30003	19	49846398		C	T	0.75667	0.0139607	1.01406	0.046523	0.76	0.689984	0.163023	1.17706	0.0484859	0.000773007	0.011002
rs30004	19	49846957		C	T	0.75799	0.0142588	1.01436	0.0470955	0.76	0.690042	0.163026	1.17707	0.0484857	0.000772825	0.01051
rs30006	19	49847916		C	T	0.765555	0.0150731	1.01519	0.0482352	0.75	0.689917	0.163009	1.17705	0.0484846	0.000773596	0.00958
rs30007	19	49848347		T	G	0.76562	0.0149538	1.01507	0.0482152	0.76	0.68996	0.163313	1.17741	0.0484767	0.000754697	0.0095
rs30008	19	49850201		A	G	0.75888	0.0149463	1.01506	0.0472407	0.75	0.689975	0.162961	1.17699	0.0484801	0.000775499	0.010183
rs254659	19	49850915		A	G	0.75972	0.0133466	1.01344	0.0469668	0.78	0.690001	0.162946	1.17697	0.048479	0.00077616	0.011085
rs254660	19	49851053		C	T	0.698605	0.0345712	1.03518	0.0481987	0.47	0.641933	0.150715	1.16267	0.0464664	0.00118058	0.004657
rs254661	19	49851941		A	G	0.758395	0.013305	1.01339	0.0468146	0.78	0.68987	0.162912	1.17693	0.0484772	0.00077773	0.011208
rs6509428	19	49853881		T	C	0.75648	0.0130909	1.01318	0.0464133	0.78	0.688646	0.161242	1.17497	0.0484085	0.000865762	0.012138
rs1864142	19	49854222		C	T	0.756415	0.0127843	1.01287	0.0463724	0.78	0.689829	0.162835	1.17684	0.0484684	0.000780549	0.011762
rs55711840	19	49855058		A	C	0.767315	0.0129339	1.01302	0.0484415	0.79	0.689932	0.1628	1.1768	0.0484649	0.000781889	0.010494
rs56222689	19	49855127		C	G	0.764435	0.013192	1.01328	0.0479458	0.78	0.689811	0.162798	1.1768	0.0484646	0.000781954	0.010644
rs68156101	19	49855371		G	C	0.756375	0.0125801	1.01266	0.0463428	0.79	0.69102	0.164636	1.17896	0.0484895	0.000685546	0.011095
rs3745303	19	49858080		C	A	0.83822	0.0136959	1.01379	0.068682	0.84	0.692739	0.166037	1.18062	0.0486437	0.000641737	0.003701
rs1864143	19	49858260		G	A	0.59496	-0.0431252	0.957791	0.0501464	0.39	0.567806	-0.0681571	0.934114	0.0460452	0.138814	0.094146
rs12983800	19	49861252		A	G	0.73884	0.0322725	1.0328	0.04725	0.49	0.81771	-0.0480507	0.953085	0.054016	0.3737	0.943407
rs12709914	19	49861390		T	C	0.73884	0.0322632	1.03279	0.0472479	0.49	0.817648	-0.0486133	0.952549	0.0539932	0.367929	0.938558
rs6509429	19	49862152		C	A	0.49729	0.0326382	1.03318	0.0404916	0.42	0.50845	0.102396	1.10782	0.0433869	0.0182716	0.027953
rs3745306	19	49863041		G	C	0.763815	0.0122903	1.01237	0.0472673	0.79	0.690739	0.164076	1.1783	0.0484578	0.000709304	0.010838
rs12104362	19	49863709		C	T	0.496644	0.0322776	1.0328	0.040205	0.42	0.508461	0.102416	1.10784	0.0433784	0.0182266	0.028343
rs67213703	19	49863923		G	A	0.760745	0.0109143	1.01097	0.0464923	0.81	0.690877	0.164039	1.17826	0.0484528	0.00071035	0.012114
rs114128019	19	49864346		G	A	0.758715	0.0106615	1.01072	0.0460542	0.82	0.690886	0.16592	1.18048	0.0484166	0.000610446	0.011357
rs66537808	19	49864636		A	G	0.758715	0.0106655	1.01072	0.0460519	0.82	0.690926	0.164179	1.17843	0.048448	0.000702063	0.012165
rs79421387	19	49865478		A	G	0.758755	0.0105152	1.01057	0.0460177	0.82	0.690919	0.164166	1.17841	0.0484474	0.000702676	0.012348
rs17272784	19	49865528		C	G	0.75985	0.010517	1.01057	0.0462281	0.82	0.69093	0.164174	1.17842	0.0484471	0.000702209	0.0122
rs35340210	19	49866092		T	C	0.758755	0.0105181	1.01057	0.0460129	0.82	0.690921	0.164169	1.17841	0.0484463	0.000702304	0.012348
rs7250522	19	49866385		A	G	0.75876	0.0104994	1.01055	0.0460072	0.82	0.690921	0.164169	1.17841	0.0484463	0.000702304	0.012348
rs7250685	19	49866487		T	G	0.499357	0.0320559	1.03258	0.0403649	0.43	0.508537	0.102463	1.1079	0.0433761	0.0181667	0.02849
rs73066924	19	49866628		A	C	0.75876	0.0104801	1.01054	0.0460032	0.82	0.691031	0.164373	1.17865	0.0484526	0.000692706	0.0125
rs73066927	19	49866732		A	T	0.83323	0.0169623	1.01711	0.0661791	0.8	0.690921	0.164167	1.17841	0.0484463	0.000702374	0.003862
rs73066930	19	49866734		C	A	0.83323	0.0169447	1.01709	0.0661753	0.8	0.690921	0.164167	1.17841	0.0484463	0.000702374	0.003873
rs2288478	19	49866919		G	T	0.498308	0.0320061	1.03252	0.04022	0.43	0.508524	0.102425	1.10785	0.0433744	0.0182057	0.02874
rs919364	19	49867913		A	G	0.689795	0.0133195	1.01341	0.042549	0.75	0.657539	0.151209	1.16324	0.046805	0.00123528	0.016254
rs2303758	19	49868959		T	G	0.758895	0.0101691	1.01022	0.0459562	0.82	0.690922	0.164159	1.1784	0.0484461	0.000702804	0.012514
rs2303759	19	49869051		G	T	0.73844	0.0316336	1.03214	0.0469462	0.5	0.817738	-0.0483727	0.952779	0.05398	0.370187	0.936989
rs10405465	19	49869298		T	C	0.750125	0.0349592	1.03558	0.0493402	0.48	0.817615	-0.0483928	0.952759	0.0539804	0.369992	0.936205
rs7248928	19	49869333		C	T	0.505345	0.0322987	1.03283	0.040768	0.43	0.508537	0.10254	1.10798	0.0433768	0.0180822	0.028223
rs7249190	19	49869540		C	T	0.499262	0.031906	1.03242	0.0402764	0.43	0.508537	0.102537	1.10798	0.0433773	0.0180865	0.028756
rs7249330	19	49869639		A	T	0.758915	0.0101129	1.01016	0.0460353	0.83	0.690922	0.164162	1.1784	0.0484462	0.000702671	0.012569
rs7251966	19	49869932		T	G	0.498706	0.0312132	1.03171	0.040216	0.44	0.508537	0.102539	1.10798	0.0433771	0.0180841	0.029704
rs8107548	19	49870643		C	T	0.74165	0.0318494	1.03236	0.0475931	0.5	0.818078	-0.0477822	0.953341	0.0540167	0.376383	0.932898
rs8109880	19	49871070		A	C	0.50425	0.0320862	1.03261	0.0406116	0.43	0.508538	0.102535	1.10798	0.0433775	0.0180896	0.028486
rs12978488	19	49871209		A	G	0.7611	0.00979252	1.00984	0.0471959	0.84	0.690899	0.164208	1.17846	0.04845	0.000700913	0.011847
rs73066943	19	49871486		C	T	0.767565	0.00967097	1.00972	0.0479249	0.84	0.690923	0.164165	1.17841	0.0484463	0.0007025	0.011414
rs4802597	19	49872085		A	G	0.742025	0.0341655	1.03476	0.0481805	0.48	0.817616	-0.0484244	0.952729	0.053981	0.369684	0.946161
rs57073172	19	49872194		T	C	0.75895	0.0100339	1.01008	0.0464397	0.83	0.69093	0.164169	1.17841	0.0484466	0.000702329	0.012323
rs55809481	19	49872521		C	T	0.75897	0.0100636	1.01011	0.0464654	0.83	0.690931	0.164171	1.17842	0.0484466	0.000702257	0.012195
rs35042238	19	49872941		T	C	0.836075	0.0258619	1.0262	0.0728687	0.72	0.893522	-0.0915603	0.912506	0.0694518	0.187394	0.478473
rs3786564	19	49873778		C	T	0.758935	0.0100283	1.01008	0.0465232	0.83	0.690924	0.16417	1.17841	0.0484464	0.000702268	0.012248
rs11878470	19	49874535		A	G	0.75894	0.0100469	1.0101	0.046529	0.83	0.69084	0.163944	1.17815	0.0484512	0.000715166	0.012652
rs8102251	19	49874640		C	T	0.75894	0.0100438	1.01009	0.0465314	0.83	0.69091	0.16412	1.17836	0.0484486	0.000705308	0.012298
rs57880550	19	49874926		G	A	0.758905	0.0100077	1.01006	0.0466239	0.83	0.690925	0.164172	1.17842	0.0484464	0.000702146	0.012175
rs78281952	19	49875253		C	T	0.758905	0.0100118	1.01006	0.0466761	0.83	0.6909	0.164198	1.17845	0.0484506	0.000701551	0.012351
rs75747868	19	49875684		T	C	0.761575	0.0101525	1.0102	0.0472138	0.83	0.690923	0.164172	1.17842	0.0484465	0.000702163	0.011645
rs73590176	19	49875985		A	G	0.75891	0.0100238	1.01007	0.0466842	0.83	0.690925	0.164175	1.17842	0.0484465	0.000702026	0.012102
rs12976192	19	49876427		G	C	0.50922	0.0305996	1.03107	0.0413667	0.46	0.506694	0.101568	1.1069	0.0433739	0.0191974	0.031523
rs66837471	19	49877016		A	G	0.758895	0.010033	1.01008	0.0467058	0.83	0.691091	0.164793	1.17915	0.048454	0.000671369	0.012055
rs7259611	19	49877347		G	A	0.76666	0.00983521	1.00988	0.0481824	0.84	0.691131	0.164166	1.17841	0.0484494	0.000702999	0.011168
rs55953389	19	49877387		A	G	0.75889	0.00999967	1.01005	0.0467137	0.83	0.691273	0.165647	1.18016	0.0484618	0.000630609	0.011671
