# Supplementary material for: Genome‐wide time‐to‐event analysis on smoking progression stages in a family‐based study
Source: Brain Behav. 2016 Apr 22;6(5):e00462. doi: 10.1002/brb3.462 (PMC4842934; doi:10.1002/brb3.462)
Supplement: Supplementary file 14 — Table S3. List of SNPs in smoking‐related genes reported from previous GWAS that show nominal association (P < 0.05) with the transitions. [file BRB3-6-e00462-s014.xlsx]

## Sheet: CHRNA5-A3-B4 gene cluster
INITIATION
SNP	POS (GRCh37/hg19)	A1	A2	Freq (A2)	HWE	Coef	P-value
rs684513	78858400	C	G	0.215696	0.271183	-0.116721	0.0245253
rs1711731	78861918	G	A	0.205293	0.602265	-0.112864	0.0343829
rs1700006	78875623	A	G	0.207875	0.499762	-0.116941	0.0274987
rs76474922	78884553	A	C	0.0669576	0.950655	-0.250125	0.00430826
rs77438700	78906637	A	G	0.0558589	0.639631	-0.254997	0.00947574
rs28681284	78908565	C	T	0.202803	0.766829	-0.122345	0.0227605
rs28669908	78910267	C	A	0.185441	0.507254	-0.140221	0.0126272
rs117832812	78912472	C	A	0.0568743	0.969372	-0.269544	0.00618844
rs12324203	78961421	G	A	0.0506605	0.515139	-0.213166	0.0295237
rs74634068	78965209	G	A	0.0508156	0.50593	-0.210914	0.0311782
rs77163824	78972145	A	G	0.0513757	0.453292	-0.205428	0.0362371
rs8043105	78973356	C	T	0.0550593	0.364161	-0.222286	0.0221752
rs2127900	79007561	G	A	0.927118	0.929241	-0.175061	0.0295247
rs2086484	79012543	T	C	0.901401	0.258931	-0.210752	0.00418338
rs145796163	79013691	T	C	0.504425	0.00421789	-0.107	0.0163976
rs7497171	79014509	C	A	0.60847	0.82718	-0.106469	0.0182911
rs7497235	79014517	G	A	0.592345	0.540927	-0.103054	0.0236539
rs11637092	79017595	G	C	0.562466	0.202727	-0.0914838	0.0431895
TOLERANCE
SNP	POS (GRCh37/hg19)	A1	A2	Freq (A2)	HWE	Coef	P-value
rs8023822	78945040	C	G	0.699063	0.357497	-0.0864453	0.0462686
rs12915669	78950101	A	C	0.68045	0.538845	-0.0904119	0.0329422
rs4887074	78952110	G	C	0.680581	0.471496	-0.0835382	0.0487566
rs12912524	78952756	G	A	0.680412	0.485152	-0.0836899	0.0483243
rs2086484	79012543	T	C	0.901401	0.258931	0.148563	0.0214987
CESSATION
SNP	POS (GRCh37/hg19)	A1	A2	Freq (A2)	HWE	Coef	P-value
rs148832167	79018698	G	A	0.632765	0.222447	0.135584	0.0477202

## Sheet: CYP2A6
INITIATION
SNP	POS (GRCh37/hg19)	A1	A2	Freq (A2)	HWE	Coef	P-value
rs8192725	41354712	A	G	0.835845	0.745498	-0.126751	0.0389374
rs1137115	41356281	T	C	0.830027	0.819615	-0.143095	0.0182151
rs7259706	41357620	C	T	0.733702	0.992363	-0.142552	0.0073329
rs7260629	41357632	T	G	0.735791	0.723414	-0.164809	0.00244731
TOLERANCE
SNP	POS (GRCh37/hg19)	A1	A2	Freq (A2)	HWE	Coef	P-value
rs2002977	41350594	G	A	0.116341	0.0941207	-0.122109	0.0450907
rs4079369	41352762	G	C	0.157106	0.105277	-0.114659	0.0447543
rs56283800	41356188	C	T	0.117939	0.0326483	-0.122359	0.0422533
CESSATION
SNP	POS (GRCh37/hg19)	A1	A2	Freq (A2)	HWE	Coef	P-value
rs28399453	41351400	G	A	0.0619625	0.582268	-0.381853	0.0285955

## Sheet: DRD2
INITIATION
SNP	POS (GRCh37/hg19)	A1	A2	Freq (A2)	HWE	Coef	P-value
rs10891552	113333671	A	T	0.107836	0.543692	0.209164	0.00380419
rs12421616	113337778	C	T	0.107501	0.565336	0.210483	0.0035859
rs55887984	113339590	G	A	0.107492	0.565336	0.210725	0.00354661
TOLERANCE
SNP	POS (GRCh37/hg19)	A1	A2	Freq (A2)	HWE	Coef	P-value
rs4936270	113318408	T	C	0.936668	0.263018	-0.166229	0.0452845
rs4460839	113321796	C	T	0.936762	0.255534	-0.166385	0.0449982
rs4581480	113324474	C	T	0.938112	0.401415	-0.177749	0.0327251
rs4936274	113330451	A	G	0.938129	0.401415	-0.177733	0.0327422
rs11214612	113335219	A	C	0.938131	0.401415	-0.177734	0.0327423
rs11214613	113335259	A	G	0.938131	0.401415	-0.177734	0.0327423
rs10891553	113337267	T	A	0.938131	0.401415	-0.177732	0.0327452
rs10891554	113343942	A	C	0.938144	0.401415	-0.17773	0.0327483

## Sheet: DRD4
INITIATION
SNP	POS (GRCh37/hg19)	A1	A2	Freq (A2)	HWE	Coef	P-value
rs34662058	640099	A	G	0.178289	0.98786	0.134891	0.0225699
PERSISTENT SMOKING
SNP	POS (GRCh37/hg19)	A1	A2	Freq (A2)	HWE	Coef	P-value
rs72844729	638098	C	T	0.0982831	0.0880463	-0.321786	0.0382598

## Sheet: DBH
INITIATION
SNP	POS (GRCh37/hg19)	A1	A2	Freq (A2)	HWE	Coef	P-value
rs1611121	136507636	C	T	0.0799704	0.3706	-0.169863	0.028883
PERSISTENT SMOKING
SNP	POS (GRCh37/hg19)	A1	A2	Freq (A2)	HWE	Coef	P-value
rs3025382	136502321	G	A	0.104965	0.720082	-0.320746	0.0273399
rs3025383	136502369	T	C	0.159392	0.661283	-0.24928	0.0345745
rs1611118	136504923	C	T	0.0562175	0.0571802	-0.532961	0.00738128
rs1611119	136505127	C	T	0.0567277	0.0496373	-0.538006	0.00678427
rs1108581	136505241	A	G	0.180973	0.767957	-0.341422	0.00219166
rs1611121	136507636	C	T	0.0799704	0.3706	-0.497566	0.00302897
rs1611126	136509448	C	G	0.0569344	0.0468734	-0.523984	0.00780544
rs3739886	136509679	C	G	0.0568206	0.048238	-0.526305	0.00759275
rs3739885	136509696	G	A	0.0562294	0.0556862	-0.549721	0.00581892
rs3025411	136512906	G	A	0.107501	0.925167	0.30054	0.0304596
rs739398	136516570	C	A	0.423591	0.905771	0.199008	0.018112
TOLERANCE
SNP	POS (GRCh37/hg19)	A1	A2	Freq (A2)	HWE	Coef	P-value
rs2283123	136515297	C	T	0.075805	0.733401	0.184245	0.0107283
rs2283124	136515330	C	T	0.0759146	0.745877	0.184741	0.010512
rs72761131	136516575	G	A	0.0764198	0.639075	0.186816	0.00941576
rs61149283	136519258	A	G	0.0918349	0.66227	0.190258	0.00419678
rs59164034	136519639	C	G	0.0918915	0.795956	0.190984	0.00401354
rs13306304	136523959	G	A	0.0627941	0.665482	0.191528	0.0208661
CESSATION
SNP	POS (GRCh37/hg19)	A1	A2	Freq (A2)	HWE	Coef	P-value
rs6479643	136514668	G	C	0.412138	0.221507	-0.140196	0.0320185
rs7851898	136519216	G	C	0.298229	0.357737	-0.142349	0.0410048

## Sheet: CHRNA4
INITIATION
SNP	POS (GRCh37/hg19)	A1	A2	Freq (A2)	HWE	Coef	P-value
rs139898218	61985091	A	G	0.0565825	0.0494083	0.234076	0.0360662
rs189766137	61992759	G	A	0.0507033	0.0655818	0.227252	0.0443896
rs6011794	61995322	C	T	0.828674	0.045659	0.115551	0.0468618
rs79387602	62009521	G	A	0.0824676	0.15531	0.173764	0.0480802
TOLERANCE
SNP	POS (GRCh37/hg19)	A1	A2	Freq (A2)	HWE	Coef	P-value
rs144298540	61984931	G	T	0.116671	0.318674	-0.126513	0.0424427
rs45623037	61989658	G	C	0.133297	0.0318608	-0.118192	0.0473617
rs45497800	61991833	C	T	0.137192	0.0392782	-0.124231	0.0364137
rs79739740	61992467	C	T	0.0593855	0.0855369	0.195249	0.0455072
rs6011794	61995322	C	T	0.828674	0.045659	0.127758	0.0217165
rs62206942	61996154	T	C	0.170138	0.0246137	-0.126282	0.0240994
rs58580020	61996346	A	C	0.192057	0.123445	-0.130538	0.0137157
rs117589312	61996546	G	A	0.162972	0.0112305	-0.132429	0.0197968
rs59073906	61997135	G	A	0.162475	0.0130104	-0.132741	0.0197978
rs58253278	61997156	T	C	0.162477	0.0130104	-0.132753	0.0197956
rs112265183	61997501	G	A	0.163679	0.010618	-0.130804	0.0217346
rs62206948	61997773	C	T	0.200561	0.0122144	-0.111396	0.0380911
rs11696339	61997968	G	A	0.698506	0.551777	0.107469	0.0201775
rs62206952	61998792	A	T	0.195871	0.00528015	-0.112043	0.0387105
rs62206953	61998884	C	T	0.195644	0.00438003	-0.112115	0.0390487
rs62206954	61998992	G	A	0.19559	0.00419331	-0.111958	0.0393531
rs6122430	61999769	G	A	0.272251	0.628662	-0.128184	0.0071842
rs62206955	61999798	C	A	0.123048	0.0089384	-0.129869	0.0389027
rs62206956	62000100	G	C	0.122066	0.00918125	-0.134773	0.0327675
rs4809548	62001148	A	G	0.119394	0.0049354	-0.165464	0.00945775
rs62206957	62001974	C	T	0.120567	0.00463068	-0.173032	0.0066617
rs62206958	62002451	C	T	0.121616	0.00725642	-0.175189	0.00586302
rs62207962	62004770	C	T	0.147623	0.291669	-0.17237	0.0033982
rs116920489	62005564	C	T	0.0851091	0.418155	-0.218767	0.00253119
CESSATION
SNP	POS (GRCh37/hg19)	A1	A2	Freq (A2)	HWE	Coef	P-value
rs115606156	61972381	C	T	0.114462	0.411486	-0.199737	0.044358
rs151075405	61973240	G	A	0.108345	0.593566	-0.237275	0.0218554
rs80319673	61973748	A	T	0.109675	0.565295	-0.200762	0.0475294
rs2236196	61977556	G	A	0.707003	0.686293	0.14606	0.0404396
rs6062899	61979793	G	A	0.768805	0.895317	0.185878	0.0130673
rs6062901	61980261	G	A	0.768813	0.883612	0.185951	0.0130677
rs45442394	61980994	G	A	0.0589175	0.194132	0.309907	0.0384574
rs1044397	61981104	C	T	0.527137	0.677873	0.134646	0.0411469
rs1044396	61981134	G	A	0.524128	0.541148	0.145348	0.028373
rs6011779	61984317	C	T	0.755331	0.976167	0.191812	0.0101209
rs144298540	61984931	G	T	0.116671	0.318674	-0.234575	0.0225481
rs74213202	61985227	A	T	0.53561	0.736182	0.16439	0.0251123
rs74201270	61985240	C	G	0.49155	0.0542051	0.175679	0.0159596
rs78045030	61985562	T	C	0.3571	0.495296	0.160086	0.0357495
rs4809542	61986787	C	G	0.109812	0.37029	-0.223419	0.0334332
rs13036436	61988382	G	A	0.751224	0.918753	0.18976	0.0111387
rs12479680	61988413	A	G	0.72738	0.962404	0.201647	0.0063531
rs191789990	61992699	G	A	0.658368	0.670863	0.155586	0.0247381
rs183345681	61992700	G	A	0.252265	0.7675	-0.158247	0.0347423
rs6011794	61995322	C	T	0.828674	0.045659	0.187987	0.033064
rs62206942	61996154	T	C	0.170138	0.0246137	-0.208711	0.0189809
rs117589312	61996546	G	A	0.162972	0.0112305	-0.183051	0.0423394
rs59073906	61997135	G	A	0.162475	0.0130104	-0.184724	0.0410224
rs58253278	61997156	T	C	0.162477	0.0130104	-0.184814	0.0409413
rs151176846	61997500	T	C	0.131241	0.00813824	-0.205891	0.0355111
rs112265183	61997501	G	A	0.163679	0.010618	-0.192948	0.0331125
rs144075366	61997560	T	C	0.131756	0.0045479	-0.215455	0.0278536
rs34555947	62004939	G	A	0.253947	0.324306	0.146468	0.0431011
rs116920489	62005564	C	T	0.0851091	0.418155	-0.28044	0.0200774
rs6089900	62005638	C	G	0.395718	0.817483	0.128254	0.0485094
rs34140115	62007448	A	G	0.568275	0.765526	0.156995	0.0205252
rs34938277	62008191	A	G	0.460685	0.735355	0.154624	0.0156714
rs34214119	62008246	G	C	0.460683	0.735355	0.154521	0.0157295
rs59613943	62008309	G	A	0.461028	0.728334	0.154628	0.0156838
rs6062914	62008596	G	A	0.333683	0.636525	-0.191841	0.00669873

## Sheet: BDNF
INITIATION
SNP	POS (GRCh37/hg19)	A1	A2	Freq (A2)	HWE	Coef	P-value
rs79187269	27733767	G	C	0.0580674	0.529902	0.181528	0.0420129
TOLERANCE
SNP	POS (GRCh37/hg19)	A1	A2	Freq (A2)	HWE	Coef	P-value
rs75298795	27696319	C	T	0.0862925	0.583899	0.232429	0.00242306
CESSATION
SNP	POS (GRCh37/hg19)	A1	A2	Freq (A2)	HWE	Coef	P-value
rs11030099	27677583	C	A	0.162473	0.246017	0.178155	0.0311797
rs11030100	27677586	G	T	0.162473	0.246017	0.178156	0.0311783
rs6265	27679916	C	T	0.150443	0.268952	0.180324	0.0348749
rs4923464	27683618	C	T	0.164648	0.367185	0.167704	0.041597
rs11030104	27684517	A	G	0.163855	0.481378	0.174896	0.0341436
rs189740576	27691071	A	G	0.159728	0.858981	-0.200423	0.0247005
rs77135086	27693024	A	T	0.0679215	0.311993	-0.347883	0.0235065
rs2049045	27694241	G	C	0.143685	0.211313	0.208398	0.0179132
rs7103411	27700125	C	T	0.834776	0.149995	-0.180524	0.0270423
rs16917237	27702383	G	T	0.163923	0.311659	0.169892	0.0388757
rs72881230	27702406	C	T	0.148439	0.797334	-0.184024	0.0465146
rs6484320	27703188	T	A	0.83452	0.165501	-0.180648	0.0269126
rs35038967	27703480	T	A	0.163921	0.311659	0.169922	0.0388411
rs34379767	27704209	G	A	0.165808	0.215353	0.184206	0.0242137
rs6484321	27705905	T	G	0.834027	0.222285	-0.184131	0.0242855
rs117567901	27706040	T	C	0.165804	0.215353	0.184232	0.0241944
rs4923466	27706565	C	A	0.165803	0.215353	0.18424	0.0241888
rs143956188	27707032	G	A	0.165802	0.215353	0.184251	0.0241797
rs7926362	27707486	A	C	0.834198	0.215353	-0.184246	0.024184
rs12575096	27708844	A	G	0.164233	0.396283	0.173555	0.035075
rs12790234	27708963	A	G	0.165798	0.215353	0.184273	0.024164
N/A	27725986	T	A	0.834801	0.176956	-0.18833	0.0211215
rs2030323	27728539	A	C	0.834697	0.149995	-0.182855	0.0250813
rs4922793	27729505	A	G	0.165363	0.149995	0.185546	0.022976
rs1829469	27730556	A	G	0.161894	0.4249	0.193595	0.019799
rs962368	27734478	T	C	0.509043	0.310983	-0.13776	0.0345036
